# Supplementary material for: Social mates dynamically coordinate aggressive behavior to produce strategic territorial defense
Source: PLoS Comput Biol. 2025 Jan 24;21(1):e1012740. doi: 10.1371/journal.pcbi.1012740 (PMC11785317; doi:10.1371/journal.pcbi.1012740)
Supplement: S1 Data — All data necessary to recreate results. (XLSX) [file pcbi.1012740.s007.xlsx]

## Sheet: Pair count data_reformatted
session	treat	T.speed	T.length	d.F	w.F	p.F	wf.F	f.F	d.M	w.M	p.M	c.M	wf.M	f.M
1	avg	avg	avg	0	3	0	0	6	6	0	0	0	0	5
3	ss	slow	short	14	0	0	0	1	0	0	0	1	0	1
4	LF	fast	long	0	0	9	0	1	0	0	0	1	0	5
6	ss	slow	short	0	0	6	0	1	0	1	0	2	1	2
9	Ls	slow	long	4	2	0	0	0	0	0	45	0	0	3
11	sF	fast	short	0	2	148	0	0	0	0	0	0	0	7
13	avg	avg	avg	0	4	515	0	2	19	0	0	315	0	8
14	sF	fast	short	5	1	30	0	3	6	0	0	0	0	4
16	Ls	slow	long	0	3	4	0	3	12	0	2	0	0	4
17	LF	fast	long	0	0	0	0	0	0	1	0	0	0	1
19	avg	avg	avg	0	1	0	0	1	0	1	12	100	0	16
22	LF	fast	long	0	1	1	0	1	20	1	1	0	0	0
24	LF	fast	long	0	2	378	0	0	0	0	0	1	0	1
25	avg	avg	avg	0	0	178	0	1	0	0	0	226	0	4
27	avg	avg	avg	0	0	154	0	3	0	0	43	0	0	5
28	LF	fast	long	0	1	190	0	4	0	0	9	186	6	43
30	avg	avg	avg	0	0	312	0	3	0	0	0	154	0	20
32	avg	avg	avg	0	0	42	0	2	0	0	0	1	0	10
33	LF	fast	long	0	6	90	0	0	1	1	2	12	0	26
35	LF	fast	long	0	2	1	0	2	12	0	9	1	0	4
36	Ls	slow	long	0	0	120	0	10	0	0	10	2	0	15
39	sF	fast	short	0	3	418	0	2	1	0	0	0	0	6
40	ss	slow	short	0	1	35	0	3	20	5	201	0	2	9
41	avg	avg	avg	0	0	1	0	19	0	5	224	0	0	13
42	avg	avg	avg	0	4	21	0	11	1	1	12	154	0	4
43	LF	fast	long	0	1	0	0	18	0	1	8	2	0	4
44	sF	fast	short	0	1	2	0	8	0	0	0	303	0	5
45	Ls	slow	long	0	8	721	0	5	1	0	0	0	0	7
46	ss	slow	short	0	3	42	0	5	0	0	0	2	0	5
48	Ls	slow	long	0	1	34	0	3	0	0	20	0	0	4
50	avg	avg	avg	0	2	101	0	3	0	0	81	0	0	8
52	ss	slow	short	0	0	16	0	1	26	3	61	0	1	4
53	avg	avg	avg	0	0	1	0	12	0	0	4	0	4	16
54	Ls	slow	long	0	2	42	0	1	0	0	0	0	0	2
57	LF	fast	long	0	11	24	1	2	0	0	12	0	0	2
58	ss	slow	short	0	0	0	0	8	0	2	97	0	1	2
59	Ls	Slow	Long	69	0	0	0	0	0	3	0	0	0	0
60	sF	fast	short	0	0	0	0	1	0	2	61	0	0	5
65	ss	slow	short	0	2	14	0	10	0	1	37	0	0	4
67	Ls	slow	long	0	0	53	0	3	0	0	0	150	0	2
68	LF	fast	long	0	0	0	0	1	0	4	20	0	0	7
69	Ls	slow	long	0	3	3	0	3	0	0	1	2	0	7
70	avg	avg	avg	0	3	9	0	4	21	0	0	0	0	8

## Sheet: Pair responders count data
session	treat	T.speed	T.length	sex	responder order	lat.sec	A.no.drum	A.no.whin	A.no.pik	G.crest.sec	G.no.wing	M.no.fly
1	avg	avg	avg	F	A	38	0	3	0	0	0	6
1	avg	avg	avg	M	B	69	6	0	0	0	0	5
13	avg	avg	avg	M	A	0	19	0	0	315	0	8
13	avg	avg	avg	F	B	1	0	4	515	0	0	2
19	avg	avg	avg	M	A	8	0	1	12	100	0	16
19	avg	avg	avg	F	B	17	0	1	0	0	0	1
25	avg	avg	avg	M	A	38	0	0	0	226	0	4
25	avg	avg	avg	F	B	46	0	0	178	0	0	1
27	avg	avg	avg	F	A	7	0	0	154	0	0	3
27	avg	avg	avg	M	B	21	0	0	43	0	0	5
30	avg	avg	avg	M	A	0	0	0	0	154	0	20
30	avg	avg	avg	F	A	0	0	0	312	0	0	3
32	avg	avg	avg	F	A	7	0	0	42	0	0	2
32	avg	avg	avg	M	B	14	0	0	0	1	0	10
41	avg	avg	avg	F	A	0	0	0	1	0	0	19
41	avg	avg	avg	M	A	0	0	5	224	0	0	13
42	avg	avg	avg	F	A	31	0	4	21	0	0	11
42	avg	avg	avg	M	B	62	1	1	12	154	0	4
50	avg	avg	avg	F	A	7	0	2	101	0	0	3
50	avg	avg	avg	M	B	19	0	0	81	0	0	8
53	avg	avg	avg	M	A	137	0	0	4	0	4	16
53	avg	avg	avg	F	B	226	0	0	1	0	0	12
70	avg	avg	avg	M	A	6	21	0	0	0	0	8
70	avg	avg	avg	F	B	23	0	3	9	0	0	4
4	LF	fast	long	M	A	5	0	0	0	1	0	5
4	LF	fast	long	F	B	132	0	0	9	0	0	1
17	LF	fast	long	M	A	196	0	1	0	0	0	1
17	LF	fast	long	F	B	583	0	0	0	0	0	0
22	LF	fast	long	F	A	56	0	1	1	0	0	1
22	LF	fast	long	M	B	251	20	1	1	0	0	0
24	LF	fast	long	F	A	21	0	2	378	0	0	0
24	LF	fast	long	M	B	46	0	0	0	1	0	1
28	LF	fast	long	M	A	0	0	0	9	186	6	43
28	LF	fast	long	F	B	17	0	1	190	0	0	4
33	LF	fast	long	M	A	18	1	1	2	12	0	26
33	LF	fast	long	F	B	55	0	6	90	0	0	0
35	LF	fast	long	M	A	0	12	0	9	1	0	4
35	LF	fast	long	F	B	5	0	2	1	0	0	2
43	LF	fast	long	F	A	0	0	1	0	0	0	18
43	LF	fast	long	M	A	0	0	1	8	2	0	4
57	LF	fast	long	F	A	3	0	11	24	0	1	2
57	LF	fast	long	M	B	538	0	0	12	0	0	2
68	LF	fast	long	M	A	70	0	4	20	0	0	7
68	LF	fast	long	F	B	423	0	0	0	0	0	1
9	Ls	slow	long	M	A	82	0	0	45	0	0	3
9	Ls	slow	long	F	B	93	4	2	0	0	0	0
16	Ls	slow	long	M	A	32	12	0	2	0	0	4
16	Ls	slow	long	F	A	32	0	3	4	0	0	3
36	Ls	slow	long	M	A	39	0	0	10	2	0	15
36	Ls	slow	long	F	A	39	0	0	120	0	0	10
45	Ls	slow	long	F	A	35	0	8	721	0	0	5
45	Ls	slow	long	M	B	97	1	0	0	0	0	7
48	Ls	slow	long	F	A	0	0	1	34	0	0	3
48	Ls	slow	long	M	B	486	0	0	20	0	0	4
54	Ls	slow	long	F	A	5	0	2	42	0	0	1
54	Ls	slow	long	M	B	51	0	0	0	0	0	2
59	Ls	slow	long	F	A	13	69	0	0	0	0	0
59	Ls	Slow	Long	M	B	64	0	3	0	0	0	0
67	Ls	slow	long	M	A	13	0	0	0	150	0	2
67	Ls	slow	long	F	B	200	0	0	53	0	0	3
69	Ls	slow	long	F	A	30	0	3	3	0	0	3
69	Ls	slow	long	M	B	98	0	0	1	2	0	7
11	sF	fast	short	F	A	1	0	2	148	0	0	0
11	sF	fast	short	M	B	22	0	0	0	0	0	7
14	sF	fast	short	M	A	67	6	0	0	0	0	4
14	sF	fast	short	F	B	117	5	1	30	0	0	3
39	sF	fast	short	F	A	32	0	3	418	0	0	2
39	sF	fast	short	M	B	63	1	0	0	0	0	6
44	sF	fast	short	M	A	143	0	0	0	303	0	5
44	sF	fast	short	F	B	166	0	1	2	0	0	8
60	sF	fast	short	M	A	9	0	2	61	0	0	5
60	sF	fast	short	F	B	536	0	0	0	0	0	1
3	ss	slow	short	M	A	38	0	0	0	1	0	1
3	ss	slow	short	F	B	58	14	0	0	0	0	1
6	ss	slow	short	M	A	27	0	1	0	2	1	2
6	ss	slow	short	F	B	104	0	0	6	0	0	1
40	ss	slow	short	M	A	0	20	5	201	0	2	9
40	ss	slow	short	F	B	492	0	1	35	0	0	3
46	ss	slow	short	F	A	0	0	3	42	0	0	5
46	ss	slow	short	M	B	45	0	0	0	2	0	5
52	ss	slow	short	M	A	3	26	3	61	0	1	4
52	ss	slow	short	F	B	317	0	0	16	0	0	1
58	ss	slow	short	M	A	30	0	2	97	0	1	2
58	ss	slow	short	F	B	98	0	0	0	0	0	8
65	ss	slow	short	M	A	25	0	1	37	0	0	4
65	ss	slow	short	F	B	74	0	2	14	0	0	10

## Sheet: Solo responders count data
session	treat	T.speed	T.length	sex	lat.sec	A.no.drum	A.no.whin	A.no.pik	G.crest.sec	G.no.wing	M.no.fly
2	Ls	slow	long	M	32	0	0	11	0	0	2
8	ss	slow	short	M	0	0	2	0	0	0	1
10	ss	slow	short	F	21	0	0	0	0	1	1
12	sF	fast	short	M	4	18	1	0	0	0	6
15	Ls	slow	long	M	24	63	0	0	0	0	9
18	sF	fast	short	M	0	3	0	0	0	0	2
20	ss	slow	short	F	33	0	1	2	0	0	2
21	ss	slow	short	U	77	0	2	0	0	0	0
29	LF	fast	long	M	0	0	1	10	0	0	2
31	ss	slow	short	M	0	15	3	10	0	0	4
34	sF	fast	short	M	0	7	0	0	0	0	8
38	sF	fast	short	F	0	0	3	71	0	0	1
47	sF	fast	short	F	111	0	1	0	0	0	2
49	ss	slow	short	M	0	0	1	25	0	0	1
51	Ls	slow	long	F	23	1	2	56	0	0	2
56	ss	slow	short	M	0	0	1	0	0	0	1
61	avg	avg	avg	U	20	0	3	4	0	0	0
62	sF	fast	short	M	41	0	2	2	0	0	2
63	ss	slow	short	M	41	0	2	27	0	0	8
66	LF	fast	long	M	50	3	7	39	0	0	1

## Sheet: Ls_pair_transition_data
behavior 0	behavior 1	treat	session	sex
p.F	p.F	Ls	01.05.21_BAR_DRW	F
p.F	p.F	Ls	01.05.21_BAR_DRW	F
p.F	p.F	Ls	01.05.21_BAR_DRW	F
p.F	p.F	Ls	01.05.21_BAR_DRW	F
p.F	p.F	Ls	01.05.21_BAR_DRW	F
p.F	p.F	Ls	01.05.21_BAR_DRW	F
p.F	p.F	Ls	01.05.21_BAR_DRW	F
p.F	p.F	Ls	01.05.21_BAR_DRW	F
p.F	p.F	Ls	01.05.21_BAR_DRW	F
p.F	p.F	Ls	01.05.21_BAR_DRW	F
p.F	w.F	Ls	01.05.21_BAR_DRW	F
w.F	p.F	Ls	01.05.21_BAR_DRW	F
p.F	p.F	Ls	01.05.21_BAR_DRW	F
p.F	p.F	Ls	01.05.21_BAR_DRW	F
p.F	p.F	Ls	01.05.21_BAR_DRW	F
p.F	fo.M	Ls	01.05.21_BAR_DRW	B
fo.M	p.F	Ls	01.05.21_BAR_DRW	B
p.F	p.F	Ls	01.05.21_BAR_DRW	F
p.F	fo.F	Ls	01.05.21_BAR_DRW	F
fo.F	p.F	Ls	01.05.21_BAR_DRW	F
p.F	p.F	Ls	01.05.21_BAR_DRW	F
p.F	p.F	Ls	01.05.21_BAR_DRW	F
p.F	p.F	Ls	01.05.21_BAR_DRW	F
p.F	p.F	Ls	01.05.21_BAR_DRW	F
p.F	p.F	Ls	01.05.21_BAR_DRW	F
p.F	p.F	Ls	01.05.21_BAR_DRW	F
p.F	p.F	Ls	01.05.21_BAR_DRW	F
p.F	p.F	Ls	01.05.21_BAR_DRW	F
p.F	p.F	Ls	01.05.21_BAR_DRW	F
p.F	p.F	Ls	01.05.21_BAR_DRW	F
p.F	w.F	Ls	01.05.21_BAR_DRW	F
w.F	p.F	Ls	01.05.21_BAR_DRW	F
p.F	p.F	Ls	01.05.21_BAR_DRW	F
p.F	p.F	Ls	01.05.21_BAR_DRW	F
p.F	p.F	Ls	01.05.21_BAR_DRW	F
p.F	p.F	Ls	01.05.21_BAR_DRW	F
p.F	fo.M	Ls	01.05.21_BAR_DRW	B
fo.M	p.F	Ls	01.05.21_BAR_DRW	B
p.F	p.F	Ls	01.05.21_BAR_DRW	F
p.F	p.F	Ls	01.05.21_BAR_DRW	F
p.F	p.F	Ls	01.05.21_BAR_DRW	F
p.F	p.F	Ls	01.05.21_BAR_DRW	F
p.F	p.F	Ls	01.05.21_BAR_DRW	F
p.F	p.F	Ls	01.05.21_BAR_DRW	F
p.F	p.F	Ls	01.05.21_BAR_DRW	F
p.F	p.F	Ls	01.05.21_BAR_DRW	F
p.F	p.F	Ls	01.05.21_BAR_DRW	F
p.F	p.F	Ls	01.05.21_BAR_DRW	F
p.F	p.F	Ls	02.04.21_BAR_OSA	F
p.F	p.F	Ls	02.04.21_BAR_OSA	F
p.F	fo.M	Ls	02.04.21_BAR_OSA	B
fo.M	fo.F	Ls	02.04.21_BAR_OSA	B
fo.F	fo.M	Ls	02.04.21_BAR_OSA	B
fo.M	p.M	Ls	02.04.21_BAR_OSA	M
p.M	p.M	Ls	02.04.21_BAR_OSA	M
p.M	d.M	Ls	02.04.21_BAR_OSA	M
d.M	d.M	Ls	02.04.21_BAR_OSA	M
d.M	d.M	Ls	02.04.21_BAR_OSA	M
d.M	d.M	Ls	02.04.21_BAR_OSA	M
d.M	d.M	Ls	02.04.21_BAR_OSA	M
d.M	d.M	Ls	02.04.21_BAR_OSA	M
d.M	d.M	Ls	02.04.21_BAR_OSA	M
d.M	d.M	Ls	02.04.21_BAR_OSA	M
d.M	d.M	Ls	02.04.21_BAR_OSA	M
d.M	d.M	Ls	02.04.21_BAR_OSA	M
d.M	d.M	Ls	02.04.21_BAR_OSA	M
d.M	d.M	Ls	02.04.21_BAR_OSA	M
d.M	fo.M	Ls	02.04.21_BAR_OSA	M
fo.M	w.F	Ls	02.04.21_BAR_OSA	B
w.F	fo.F	Ls	02.04.21_BAR_OSA	F
fo.F	fo.F	Ls	02.04.21_BAR_OSA	F
fo.F	w.F	Ls	02.04.21_BAR_OSA	F
w.F	p.F	Ls	02.04.21_BAR_OSA	F
p.F	w.F	Ls	02.04.21_BAR_OSA	F
w.F	fo.M	Ls	02.04.21_BAR_OSA	B
d.F	d.F	Ls	03.05.21_LIN_KEL	F
d.F	d.F	Ls	03.05.21_LIN_KEL	F
d.F	d.F	Ls	03.05.21_LIN_KEL	F
d.F	d.F	Ls	03.05.21_LIN_KEL	F
d.F	d.F	Ls	03.05.21_LIN_KEL	F
d.F	d.F	Ls	03.05.21_LIN_KEL	F
d.F	w.M	Ls	03.05.21_LIN_KEL	B
w.M	d.F	Ls	03.05.21_LIN_KEL	B
d.F	d.F	Ls	03.05.21_LIN_KEL	F
d.F	d.F	Ls	03.05.21_LIN_KEL	F
d.F	d.F	Ls	03.05.21_LIN_KEL	F
d.F	d.F	Ls	03.05.21_LIN_KEL	F
d.F	d.F	Ls	03.05.21_LIN_KEL	F
d.F	d.F	Ls	03.05.21_LIN_KEL	F
d.F	d.F	Ls	03.05.21_LIN_KEL	F
d.F	d.F	Ls	03.05.21_LIN_KEL	F
d.F	d.F	Ls	03.05.21_LIN_KEL	F
d.F	d.F	Ls	03.05.21_LIN_KEL	F
d.F	d.F	Ls	03.05.21_LIN_KEL	F
d.F	d.F	Ls	03.05.21_LIN_KEL	F
d.F	d.F	Ls	03.05.21_LIN_KEL	F
d.F	d.F	Ls	03.05.21_LIN_KEL	F
d.F	d.F	Ls	03.05.21_LIN_KEL	F
d.F	w.M	Ls	03.05.21_LIN_KEL	B
w.M	d.F	Ls	03.05.21_LIN_KEL	B
d.F	d.F	Ls	03.05.21_LIN_KEL	F
d.F	d.F	Ls	03.05.21_LIN_KEL	F
d.F	d.F	Ls	03.05.21_LIN_KEL	F
d.F	d.F	Ls	03.05.21_LIN_KEL	F
d.F	d.F	Ls	03.05.21_LIN_KEL	F
d.F	w.M	Ls	03.05.21_LIN_KEL	B
w.M	d.F	Ls	03.05.21_LIN_KEL	B
d.F	d.F	Ls	03.05.21_LIN_KEL	F
d.F	d.F	Ls	03.05.21_LIN_KEL	F
d.F	d.F	Ls	03.05.21_LIN_KEL	F
d.F	d.F	Ls	03.05.21_LIN_KEL	F
d.F	d.F	Ls	03.05.21_LIN_KEL	F
d.F	d.F	Ls	03.05.21_LIN_KEL	F
d.F	d.F	Ls	03.05.21_LIN_KEL	F
d.F	d.F	Ls	03.05.21_LIN_KEL	F
d.F	d.F	Ls	03.05.21_LIN_KEL	F
d.F	d.F	Ls	03.05.21_LIN_KEL	F
d.F	d.F	Ls	03.05.21_LIN_KEL	F
d.F	d.F	Ls	03.05.21_LIN_KEL	F
d.F	d.F	Ls	03.05.21_LIN_KEL	F
d.F	d.F	Ls	03.05.21_LIN_KEL	F
d.F	d.F	Ls	03.05.21_LIN_KEL	F
d.F	d.F	Ls	03.05.21_LIN_KEL	F
d.F	d.F	Ls	03.05.21_LIN_KEL	F
d.F	d.F	Ls	03.05.21_LIN_KEL	F
d.F	d.F	Ls	03.05.21_LIN_KEL	F
d.F	d.F	Ls	03.05.21_LIN_KEL	F
d.F	d.F	Ls	03.05.21_LIN_KEL	F
d.F	d.F	Ls	03.05.21_LIN_KEL	F
d.F	d.F	Ls	03.05.21_LIN_KEL	F
d.F	d.F	Ls	03.05.21_LIN_KEL	F
d.F	d.F	Ls	03.05.21_LIN_KEL	F
d.F	d.F	Ls	03.05.21_LIN_KEL	F
d.F	d.F	Ls	03.05.21_LIN_KEL	F
d.F	d.F	Ls	03.05.21_LIN_KEL	F
d.F	d.F	Ls	03.05.21_LIN_KEL	F
d.F	d.F	Ls	03.05.21_LIN_KEL	F
d.F	d.F	Ls	03.05.21_LIN_KEL	F
d.F	d.F	Ls	03.05.21_LIN_KEL	F
d.F	d.F	Ls	03.05.21_LIN_KEL	F
d.F	d.F	Ls	03.05.21_LIN_KEL	F
d.F	d.F	Ls	03.05.21_LIN_KEL	F
d.F	d.F	Ls	03.05.21_LIN_KEL	F
d.F	d.F	Ls	03.05.21_LIN_KEL	F
d.F	d.F	Ls	03.05.21_LIN_KEL	F
d.F	d.F	Ls	03.05.21_LIN_KEL	F
w.F	fo.M	Ls	28.03.21_PAW_RIC	B
fo.M	d.F	Ls	28.03.21_PAW_RIC	B
d.F	d.F	Ls	28.03.21_PAW_RIC	F
d.F	d.F	Ls	28.03.21_PAW_RIC	F
d.F	d.F	Ls	28.03.21_PAW_RIC	F
d.F	p.M	Ls	28.03.21_PAW_RIC	B
p.M	p.M	Ls	28.03.21_PAW_RIC	M
p.M	p.M	Ls	28.03.21_PAW_RIC	M
p.M	p.M	Ls	28.03.21_PAW_RIC	M
p.M	p.M	Ls	28.03.21_PAW_RIC	M
p.M	p.M	Ls	28.03.21_PAW_RIC	M
p.M	p.M	Ls	28.03.21_PAW_RIC	M
p.M	p.M	Ls	28.03.21_PAW_RIC	M
p.M	p.M	Ls	28.03.21_PAW_RIC	M
p.M	fo.M	Ls	28.03.21_PAW_RIC	M
fo.M	p.M	Ls	28.03.21_PAW_RIC	M
p.M	p.M	Ls	28.03.21_PAW_RIC	M
p.M	p.M	Ls	28.03.21_PAW_RIC	M
p.M	p.M	Ls	28.03.21_PAW_RIC	M
p.M	p.M	Ls	28.03.21_PAW_RIC	M
p.M	p.M	Ls	28.03.21_PAW_RIC	M
p.M	p.M	Ls	28.03.21_PAW_RIC	M
p.M	p.M	Ls	28.03.21_PAW_RIC	M
p.M	p.M	Ls	28.03.21_PAW_RIC	M
p.M	p.M	Ls	28.03.21_PAW_RIC	M
p.M	p.M	Ls	28.03.21_PAW_RIC	M
p.M	p.M	Ls	28.03.21_PAW_RIC	M
p.M	p.M	Ls	28.03.21_PAW_RIC	M
p.M	p.M	Ls	28.03.21_PAW_RIC	M
p.M	p.M	Ls	28.03.21_PAW_RIC	M
p.M	p.M	Ls	28.03.21_PAW_RIC	M
p.M	p.M	Ls	28.03.21_PAW_RIC	M
p.M	p.M	Ls	28.03.21_PAW_RIC	M
p.M	p.M	Ls	28.03.21_PAW_RIC	M
p.M	p.M	Ls	28.03.21_PAW_RIC	M
p.M	p.M	Ls	28.03.21_PAW_RIC	M
p.M	p.M	Ls	28.03.21_PAW_RIC	M
p.M	p.M	Ls	28.03.21_PAW_RIC	M
p.M	p.M	Ls	28.03.21_PAW_RIC	M
p.M	p.M	Ls	28.03.21_PAW_RIC	M
p.M	p.M	Ls	28.03.21_PAW_RIC	M
p.M	p.M	Ls	28.03.21_PAW_RIC	M
p.M	p.M	Ls	28.03.21_PAW_RIC	M
p.M	p.M	Ls	28.03.21_PAW_RIC	M
p.M	p.M	Ls	28.03.21_PAW_RIC	M
p.M	w.F	Ls	28.03.21_PAW_RIC	B
w.F	p.M	Ls	28.03.21_PAW_RIC	B
p.M	fo.M	Ls	28.03.21_PAW_RIC	M
fo.M	p.M	Ls	28.03.21_PAW_RIC	M
p.M	p.M	Ls	28.03.21_PAW_RIC	M
p.M	p.M	Ls	28.03.21_PAW_RIC	M
p.M	p.M	Ls	28.03.21_PAW_RIC	M
p.M	p.M	Ls	28.03.21_PAW_RIC	M
p.F	p.M	Ls	20.04.21_PVD_BSS	B
p.M	p.F	Ls	20.04.21_PVD_BSS	B
p.F	p.M	Ls	20.04.21_PVD_BSS	B
p.M	p.F	Ls	20.04.21_PVD_BSS	B
p.F	p.M	Ls	20.04.21_PVD_BSS	B
p.M	p.F	Ls	20.04.21_PVD_BSS	B
p.F	fo.M	Ls	20.04.21_PVD_BSS	B
fo.M	p.F	Ls	20.04.21_PVD_BSS	B
p.F	p.F	Ls	20.04.21_PVD_BSS	F
p.F	p.F	Ls	20.04.21_PVD_BSS	F
p.F	p.F	Ls	20.04.21_PVD_BSS	F
p.F	p.F	Ls	20.04.21_PVD_BSS	F
p.F	p.F	Ls	20.04.21_PVD_BSS	F
p.F	fo.F	Ls	20.04.21_PVD_BSS	F
fo.F	p.F	Ls	20.04.21_PVD_BSS	F
p.F	p.F	Ls	20.04.21_PVD_BSS	F
p.F	p.F	Ls	20.04.21_PVD_BSS	F
p.F	p.F	Ls	20.04.21_PVD_BSS	F
p.F	p.F	Ls	20.04.21_PVD_BSS	F
p.F	p.F	Ls	20.04.21_PVD_BSS	F
p.F	fo.M	Ls	20.04.21_PVD_BSS	B
fo.M	p.F	Ls	20.04.21_PVD_BSS	B
p.F	p.F	Ls	20.04.21_PVD_BSS	F
p.F	p.F	Ls	20.04.21_PVD_BSS	F
p.F	p.F	Ls	20.04.21_PVD_BSS	F
p.F	p.F	Ls	20.04.21_PVD_BSS	F
p.F	p.F	Ls	20.04.21_PVD_BSS	F
p.F	fo.F	Ls	20.04.21_PVD_BSS	F
fo.F	p.F	Ls	20.04.21_PVD_BSS	F
p.F	p.F	Ls	20.04.21_PVD_BSS	F
p.F	fo.M	Ls	20.04.21_PVD_BSS	B
fo.M	p.M	Ls	20.04.21_PVD_BSS	M
p.M	p.F	Ls	20.04.21_PVD_BSS	B
p.F	p.F	Ls	20.04.21_PVD_BSS	F
p.F	p.F	Ls	20.04.21_PVD_BSS	F
p.F	fo.F	Ls	20.04.21_PVD_BSS	F
fo.F	p.F	Ls	20.04.21_PVD_BSS	F
p.F	fo.M	Ls	20.04.21_PVD_BSS	B
fo.M	p.M	Ls	20.04.21_PVD_BSS	M
p.M	p.F	Ls	20.04.21_PVD_BSS	B
p.F	p.F	Ls	20.04.21_PVD_BSS	F
p.F	p.F	Ls	20.04.21_PVD_BSS	F
p.F	p.F	Ls	20.04.21_PVD_BSS	F
p.F	p.F	Ls	20.04.21_PVD_BSS	F
p.F	p.F	Ls	20.04.21_PVD_BSS	F
p.F	p.F	Ls	20.04.21_PVD_BSS	F
p.F	p.F	Ls	20.04.21_PVD_BSS	F
p.F	p.F	Ls	20.04.21_PVD_BSS	F
p.F	p.F	Ls	20.04.21_PVD_BSS	F
p.F	p.F	Ls	20.04.21_PVD_BSS	F
p.F	p.F	Ls	20.04.21_PVD_BSS	F
p.F	p.F	Ls	20.04.21_PVD_BSS	F
p.F	p.F	Ls	20.04.21_PVD_BSS	F
p.F	p.F	Ls	20.04.21_PVD_BSS	F
p.F	c.M	Ls	20.04.21_PVD_BSS	B
c.M	p.F	Ls	20.04.21_PVD_BSS	B
p.F	p.F	Ls	20.04.21_PVD_BSS	F
p.F	p.F	Ls	20.04.21_PVD_BSS	F
p.F	p.F	Ls	20.04.21_PVD_BSS	F
p.F	p.F	Ls	20.04.21_PVD_BSS	F
p.F	p.F	Ls	20.04.21_PVD_BSS	F
p.F	p.F	Ls	20.04.21_PVD_BSS	F
p.F	p.M	Ls	20.04.21_PVD_BSS	B
p.M	p.F	Ls	20.04.21_PVD_BSS	B
p.F	p.F	Ls	20.04.21_PVD_BSS	F
p.F	fo.M	Ls	20.04.21_PVD_BSS	B
fo.M	p.F	Ls	20.04.21_PVD_BSS	B
p.F	p.F	Ls	20.04.21_PVD_BSS	F
p.F	p.F	Ls	20.04.21_PVD_BSS	F
p.F	p.F	Ls	20.04.21_PVD_BSS	F
p.F	fo.F	Ls	20.04.21_PVD_BSS	F
fo.F	p.F	Ls	20.04.21_PVD_BSS	F
p.F	p.F	Ls	20.04.21_PVD_BSS	F
p.F	p.F	Ls	20.04.21_PVD_BSS	F
p.F	p.F	Ls	20.04.21_PVD_BSS	F
p.F	p.F	Ls	20.04.21_PVD_BSS	F
p.F	p.F	Ls	20.04.21_PVD_BSS	F
p.F	p.F	Ls	20.04.21_PVD_BSS	F
p.F	p.F	Ls	20.04.21_PVD_BSS	F
p.F	p.F	Ls	20.04.21_PVD_BSS	F
p.F	p.F	Ls	20.04.21_PVD_BSS	F
p.F	p.F	Ls	20.04.21_PVD_BSS	F
p.F	p.F	Ls	20.04.21_PVD_BSS	F
p.F	fo.M	Ls	20.04.21_PVD_BSS	B
fo.M	fo.M	Ls	20.04.21_PVD_BSS	M
fo.M	p.F	Ls	20.04.21_PVD_BSS	B
p.F	p.F	Ls	20.04.21_PVD_BSS	F
p.F	fo.F	Ls	20.04.21_PVD_BSS	F
fo.F	p.F	Ls	20.04.21_PVD_BSS	F
p.F	p.F	Ls	20.04.21_PVD_BSS	F
p.F	fo.M	Ls	20.04.21_PVD_BSS	B
fo.M	p.F	Ls	20.04.21_PVD_BSS	B
p.F	p.F	Ls	20.04.21_PVD_BSS	F
p.F	p.F	Ls	20.04.21_PVD_BSS	F
p.F	fo.F	Ls	20.04.21_PVD_BSS	F
fo.F	p.F	Ls	20.04.21_PVD_BSS	F
p.F	p.F	Ls	20.04.21_PVD_BSS	F
p.F	p.F	Ls	20.04.21_PVD_BSS	F
p.F	p.F	Ls	20.04.21_PVD_BSS	F
p.F	fo.M	Ls	20.04.21_PVD_BSS	B
fo.M	fo.F	Ls	20.04.21_PVD_BSS	B
fo.F	p.F	Ls	20.04.21_PVD_BSS	F
p.F	p.M	Ls	20.04.21_PVD_BSS	B
p.M	p.F	Ls	20.04.21_PVD_BSS	B
p.F	p.F	Ls	20.04.21_PVD_BSS	F
p.F	p.F	Ls	20.04.21_PVD_BSS	F
p.F	p.F	Ls	20.04.21_PVD_BSS	F
p.F	p.M	Ls	20.04.21_PVD_BSS	B
p.M	p.F	Ls	20.04.21_PVD_BSS	B
p.F	fo.M	Ls	20.04.21_PVD_BSS	B
fo.M	p.F	Ls	20.04.21_PVD_BSS	B
p.F	p.M	Ls	20.04.21_PVD_BSS	B
p.M	p.F	Ls	20.04.21_PVD_BSS	B
p.F	p.F	Ls	20.04.21_PVD_BSS	F
p.F	p.M	Ls	20.04.21_PVD_BSS	B
p.M	p.F	Ls	20.04.21_PVD_BSS	B
p.F	p.F	Ls	20.04.21_PVD_BSS	F
p.F	p.F	Ls	20.04.21_PVD_BSS	F
p.F	fo.M	Ls	20.04.21_PVD_BSS	B
fo.M	p.F	Ls	20.04.21_PVD_BSS	B
p.F	fo.M	Ls	20.04.21_PVD_BSS	B
fo.M	fo.F	Ls	20.04.21_PVD_BSS	B
fo.F	p.F	Ls	20.04.21_PVD_BSS	F
p.F	p.F	Ls	20.04.21_PVD_BSS	F
p.F	p.F	Ls	20.04.21_PVD_BSS	F
p.F	p.F	Ls	20.04.21_PVD_BSS	F
p.F	p.F	Ls	20.04.21_PVD_BSS	F
p.F	p.F	Ls	20.04.21_PVD_BSS	F
p.F	p.F	Ls	20.04.21_PVD_BSS	F
p.F	p.F	Ls	20.04.21_PVD_BSS	F
p.F	fo.F	Ls	20.04.21_PVD_BSS	F
fo.F	p.F	Ls	20.04.21_PVD_BSS	F
p.F	p.F	Ls	20.04.21_PVD_BSS	F
p.F	p.F	Ls	20.04.21_PVD_BSS	F
p.F	p.F	Ls	20.04.21_PVD_BSS	F
p.F	p.F	Ls	20.04.21_PVD_BSS	F
p.F	p.F	Ls	20.04.21_PVD_BSS	F
p.F	p.F	Ls	20.04.21_PVD_BSS	F
p.F	p.F	Ls	20.04.21_PVD_BSS	F
p.F	p.F	Ls	20.04.21_PVD_BSS	F
p.F	p.F	Ls	20.04.21_PVD_BSS	F
p.F	p.F	Ls	20.04.21_PVD_BSS	F
p.F	fo.F	Ls	20.04.21_PVD_BSS	F
fo.F	fo.M	Ls	20.04.21_PVD_BSS	B
fo.M	c.M	Ls	20.04.21_PVD_BSS	M
c.M	p.F	Ls	20.04.21_PVD_BSS	B
p.F	p.F	Ls	20.04.21_PVD_BSS	F
p.F	fo.M	Ls	20.04.21_PVD_BSS	B
fo.M	p.F	Ls	20.04.21_PVD_BSS	B
p.F	p.F	Ls	20.04.21_PVD_BSS	F
p.F	p.F	Ls	20.04.21_PVD_BSS	F
p.F	p.F	Ls	20.04.21_PVD_BSS	F
p.F	p.F	Ls	20.04.21_PVD_BSS	F
p.F	p.F	Ls	20.04.21_PVD_BSS	F
p.F	p.F	Ls	20.04.21_PVD_BSS	F
p.F	fo.M	Ls	20.04.21_PVD_BSS	B
w.F	p.F	Ls	23.04.21_CRA_SHP	F
p.F	p.F	Ls	23.04.21_CRA_SHP	F
p.F	p.F	Ls	23.04.21_CRA_SHP	F
p.F	p.F	Ls	23.04.21_CRA_SHP	F
p.F	p.F	Ls	23.04.21_CRA_SHP	F
p.F	p.F	Ls	23.04.21_CRA_SHP	F
p.F	p.F	Ls	23.04.21_CRA_SHP	F
p.F	p.F	Ls	23.04.21_CRA_SHP	F
p.F	w.F	Ls	23.04.21_CRA_SHP	F
w.F	w.F	Ls	23.04.21_CRA_SHP	F
w.F	p.F	Ls	23.04.21_CRA_SHP	F
p.F	p.F	Ls	23.04.21_CRA_SHP	F
p.F	p.F	Ls	23.04.21_CRA_SHP	F
p.F	p.F	Ls	23.04.21_CRA_SHP	F
p.F	p.F	Ls	23.04.21_CRA_SHP	F
p.F	p.F	Ls	23.04.21_CRA_SHP	F
p.F	p.F	Ls	23.04.21_CRA_SHP	F
p.F	p.F	Ls	23.04.21_CRA_SHP	F
p.F	p.F	Ls	23.04.21_CRA_SHP	F
p.F	p.F	Ls	23.04.21_CRA_SHP	F
p.F	p.F	Ls	23.04.21_CRA_SHP	F
p.F	p.F	Ls	23.04.21_CRA_SHP	F
p.F	p.F	Ls	23.04.21_CRA_SHP	F
p.F	p.F	Ls	23.04.21_CRA_SHP	F
p.F	p.F	Ls	23.04.21_CRA_SHP	F
p.F	p.F	Ls	23.04.21_CRA_SHP	F
p.F	p.F	Ls	23.04.21_CRA_SHP	F
p.F	p.F	Ls	23.04.21_CRA_SHP	F
p.F	p.F	Ls	23.04.21_CRA_SHP	F
p.F	p.F	Ls	23.04.21_CRA_SHP	F
p.F	p.F	Ls	23.04.21_CRA_SHP	F
p.F	p.F	Ls	23.04.21_CRA_SHP	F
p.F	p.F	Ls	23.04.21_CRA_SHP	F
p.F	p.F	Ls	23.04.21_CRA_SHP	F
p.F	p.F	Ls	23.04.21_CRA_SHP	F
p.F	p.F	Ls	23.04.21_CRA_SHP	F
p.F	p.F	Ls	23.04.21_CRA_SHP	F
p.F	p.F	Ls	23.04.21_CRA_SHP	F
p.F	p.F	Ls	23.04.21_CRA_SHP	F
p.F	p.F	Ls	23.04.21_CRA_SHP	F
p.F	p.F	Ls	23.04.21_CRA_SHP	F
p.F	p.F	Ls	23.04.21_CRA_SHP	F
p.F	p.F	Ls	23.04.21_CRA_SHP	F
p.F	p.F	Ls	23.04.21_CRA_SHP	F
p.F	p.F	Ls	23.04.21_CRA_SHP	F
p.F	p.F	Ls	23.04.21_CRA_SHP	F
p.F	p.F	Ls	23.04.21_CRA_SHP	F
p.F	p.F	Ls	23.04.21_CRA_SHP	F
p.F	p.F	Ls	23.04.21_CRA_SHP	F
p.F	p.F	Ls	23.04.21_CRA_SHP	F
p.F	p.F	Ls	23.04.21_CRA_SHP	F
p.F	p.F	Ls	23.04.21_CRA_SHP	F
p.F	p.F	Ls	23.04.21_CRA_SHP	F
p.F	p.F	Ls	23.04.21_CRA_SHP	F
p.F	p.F	Ls	23.04.21_CRA_SHP	F
p.F	p.F	Ls	23.04.21_CRA_SHP	F
p.F	p.F	Ls	23.04.21_CRA_SHP	F
p.F	p.F	Ls	23.04.21_CRA_SHP	F
p.F	p.F	Ls	23.04.21_CRA_SHP	F
p.F	p.F	Ls	23.04.21_CRA_SHP	F
p.F	p.F	Ls	23.04.21_CRA_SHP	F
p.F	p.F	Ls	23.04.21_CRA_SHP	F
p.F	p.F	Ls	23.04.21_CRA_SHP	F
p.F	p.F	Ls	23.04.21_CRA_SHP	F
p.F	p.F	Ls	23.04.21_CRA_SHP	F
p.F	p.F	Ls	23.04.21_CRA_SHP	F
p.F	p.F	Ls	23.04.21_CRA_SHP	F
p.F	p.F	Ls	23.04.21_CRA_SHP	F
p.F	p.F	Ls	23.04.21_CRA_SHP	F
p.F	p.F	Ls	23.04.21_CRA_SHP	F
p.F	p.F	Ls	23.04.21_CRA_SHP	F
p.F	p.F	Ls	23.04.21_CRA_SHP	F
p.F	p.F	Ls	23.04.21_CRA_SHP	F
p.F	w.F	Ls	23.04.21_CRA_SHP	F
w.F	p.F	Ls	23.04.21_CRA_SHP	F
p.F	p.F	Ls	23.04.21_CRA_SHP	F
p.F	p.F	Ls	23.04.21_CRA_SHP	F
p.F	p.F	Ls	23.04.21_CRA_SHP	F
p.F	p.F	Ls	23.04.21_CRA_SHP	F
p.F	w.F	Ls	23.04.21_CRA_SHP	F
w.F	p.F	Ls	23.04.21_CRA_SHP	F
p.F	p.F	Ls	23.04.21_CRA_SHP	F
p.F	p.F	Ls	23.04.21_CRA_SHP	F
p.F	w.F	Ls	23.04.21_CRA_SHP	F
w.F	p.F	Ls	23.04.21_CRA_SHP	F
p.F	p.F	Ls	23.04.21_CRA_SHP	F
p.F	p.F	Ls	23.04.21_CRA_SHP	F
p.F	p.F	Ls	23.04.21_CRA_SHP	F
p.F	p.F	Ls	23.04.21_CRA_SHP	F
p.F	p.F	Ls	23.04.21_CRA_SHP	F
p.F	p.F	Ls	23.04.21_CRA_SHP	F
p.F	p.F	Ls	23.04.21_CRA_SHP	F
p.F	p.F	Ls	23.04.21_CRA_SHP	F
p.F	p.F	Ls	23.04.21_CRA_SHP	F
p.F	w.F	Ls	23.04.21_CRA_SHP	F
w.F	p.F	Ls	23.04.21_CRA_SHP	F
p.F	p.F	Ls	23.04.21_CRA_SHP	F
p.F	p.F	Ls	23.04.21_CRA_SHP	F
p.F	p.F	Ls	23.04.21_CRA_SHP	F
p.F	p.F	Ls	23.04.21_CRA_SHP	F
p.F	p.F	Ls	23.04.21_CRA_SHP	F
p.F	p.F	Ls	23.04.21_CRA_SHP	F
p.F	p.F	Ls	23.04.21_CRA_SHP	F
p.F	p.F	Ls	23.04.21_CRA_SHP	F
p.F	p.F	Ls	23.04.21_CRA_SHP	F
p.F	p.F	Ls	23.04.21_CRA_SHP	F
p.F	p.F	Ls	23.04.21_CRA_SHP	F
p.F	p.F	Ls	23.04.21_CRA_SHP	F
p.F	p.F	Ls	23.04.21_CRA_SHP	F
p.F	p.F	Ls	23.04.21_CRA_SHP	F
p.F	p.F	Ls	23.04.21_CRA_SHP	F
p.F	w.F	Ls	23.04.21_CRA_SHP	F
w.F	p.F	Ls	23.04.21_CRA_SHP	F
p.F	fo.F	Ls	23.04.21_CRA_SHP	F
fo.F	p.F	Ls	23.04.21_CRA_SHP	F
p.F	p.F	Ls	23.04.21_CRA_SHP	F
p.F	p.F	Ls	23.04.21_CRA_SHP	F
p.F	p.F	Ls	23.04.21_CRA_SHP	F
p.F	p.F	Ls	23.04.21_CRA_SHP	F
p.F	p.F	Ls	23.04.21_CRA_SHP	F
p.F	p.F	Ls	23.04.21_CRA_SHP	F
p.F	p.F	Ls	23.04.21_CRA_SHP	F
p.F	p.F	Ls	23.04.21_CRA_SHP	F
p.F	p.F	Ls	23.04.21_CRA_SHP	F
p.F	p.F	Ls	23.04.21_CRA_SHP	F
p.F	p.F	Ls	23.04.21_CRA_SHP	F
p.F	p.F	Ls	23.04.21_CRA_SHP	F
p.F	fo.M	Ls	23.04.21_CRA_SHP	B
fo.M	p.F	Ls	23.04.21_CRA_SHP	B
p.F	p.F	Ls	23.04.21_CRA_SHP	F
p.F	p.F	Ls	23.04.21_CRA_SHP	F
p.F	p.F	Ls	23.04.21_CRA_SHP	F
p.F	p.F	Ls	23.04.21_CRA_SHP	F
p.F	p.F	Ls	23.04.21_CRA_SHP	F
p.F	p.F	Ls	23.04.21_CRA_SHP	F
p.F	p.F	Ls	23.04.21_CRA_SHP	F
p.F	p.F	Ls	23.04.21_CRA_SHP	F
p.F	p.F	Ls	23.04.21_CRA_SHP	F
p.F	p.F	Ls	23.04.21_CRA_SHP	F
p.F	p.F	Ls	23.04.21_CRA_SHP	F
p.F	p.F	Ls	23.04.21_CRA_SHP	F
p.F	p.F	Ls	23.04.21_CRA_SHP	F
p.F	p.F	Ls	23.04.21_CRA_SHP	F
p.F	p.F	Ls	23.04.21_CRA_SHP	F
p.F	p.F	Ls	23.04.21_CRA_SHP	F
p.F	p.F	Ls	23.04.21_CRA_SHP	F
p.F	p.F	Ls	23.04.21_CRA_SHP	F
p.F	p.F	Ls	23.04.21_CRA_SHP	F
p.F	p.F	Ls	23.04.21_CRA_SHP	F
p.F	p.F	Ls	23.04.21_CRA_SHP	F
p.F	p.F	Ls	23.04.21_CRA_SHP	F
p.F	p.F	Ls	23.04.21_CRA_SHP	F
p.F	p.F	Ls	23.04.21_CRA_SHP	F
p.F	p.F	Ls	23.04.21_CRA_SHP	F
p.F	p.F	Ls	23.04.21_CRA_SHP	F
p.F	p.F	Ls	23.04.21_CRA_SHP	F
p.F	p.F	Ls	23.04.21_CRA_SHP	F
p.F	p.F	Ls	23.04.21_CRA_SHP	F
p.F	p.F	Ls	23.04.21_CRA_SHP	F
p.F	p.F	Ls	23.04.21_CRA_SHP	F
p.F	p.F	Ls	23.04.21_CRA_SHP	F
p.F	p.F	Ls	23.04.21_CRA_SHP	F
p.F	p.F	Ls	23.04.21_CRA_SHP	F
p.F	p.F	Ls	23.04.21_CRA_SHP	F
p.F	p.F	Ls	23.04.21_CRA_SHP	F
p.F	p.F	Ls	23.04.21_CRA_SHP	F
p.F	p.F	Ls	23.04.21_CRA_SHP	F
p.F	p.F	Ls	23.04.21_CRA_SHP	F
p.F	p.F	Ls	23.04.21_CRA_SHP	F
p.F	p.F	Ls	23.04.21_CRA_SHP	F
p.F	p.F	Ls	23.04.21_CRA_SHP	F
p.F	p.F	Ls	23.04.21_CRA_SHP	F
p.F	p.F	Ls	23.04.21_CRA_SHP	F
p.F	p.F	Ls	23.04.21_CRA_SHP	F
p.F	p.F	Ls	23.04.21_CRA_SHP	F
p.F	p.F	Ls	23.04.21_CRA_SHP	F
p.F	p.F	Ls	23.04.21_CRA_SHP	F
p.F	p.F	Ls	23.04.21_CRA_SHP	F
p.F	p.F	Ls	23.04.21_CRA_SHP	F
p.F	p.F	Ls	23.04.21_CRA_SHP	F
p.F	p.F	Ls	23.04.21_CRA_SHP	F
p.F	p.F	Ls	23.04.21_CRA_SHP	F
p.F	p.F	Ls	23.04.21_CRA_SHP	F
p.F	p.F	Ls	23.04.21_CRA_SHP	F
p.F	p.F	Ls	23.04.21_CRA_SHP	F
p.F	p.F	Ls	23.04.21_CRA_SHP	F
p.F	p.F	Ls	23.04.21_CRA_SHP	F
p.F	p.F	Ls	23.04.21_CRA_SHP	F
p.F	p.F	Ls	23.04.21_CRA_SHP	F
p.F	p.F	Ls	23.04.21_CRA_SHP	F
p.F	p.F	Ls	23.04.21_CRA_SHP	F
p.F	p.F	Ls	23.04.21_CRA_SHP	F
p.F	p.F	Ls	23.04.21_CRA_SHP	F
p.F	p.F	Ls	23.04.21_CRA_SHP	F
p.F	p.F	Ls	23.04.21_CRA_SHP	F
p.F	p.F	Ls	23.04.21_CRA_SHP	F
p.F	p.F	Ls	23.04.21_CRA_SHP	F
p.F	p.F	Ls	23.04.21_CRA_SHP	F
p.F	p.F	Ls	23.04.21_CRA_SHP	F
p.F	p.F	Ls	23.04.21_CRA_SHP	F
p.F	p.F	Ls	23.04.21_CRA_SHP	F
p.F	p.F	Ls	23.04.21_CRA_SHP	F
p.F	p.F	Ls	23.04.21_CRA_SHP	F
p.F	p.F	Ls	23.04.21_CRA_SHP	F
p.F	p.F	Ls	23.04.21_CRA_SHP	F
p.F	p.F	Ls	23.04.21_CRA_SHP	F
p.F	p.F	Ls	23.04.21_CRA_SHP	F
p.F	p.F	Ls	23.04.21_CRA_SHP	F
p.F	p.F	Ls	23.04.21_CRA_SHP	F
p.F	p.F	Ls	23.04.21_CRA_SHP	F
p.F	p.F	Ls	23.04.21_CRA_SHP	F
p.F	p.F	Ls	23.04.21_CRA_SHP	F
p.F	p.F	Ls	23.04.21_CRA_SHP	F
p.F	p.F	Ls	23.04.21_CRA_SHP	F
p.F	p.F	Ls	23.04.21_CRA_SHP	F
p.F	p.F	Ls	23.04.21_CRA_SHP	F
p.F	p.F	Ls	23.04.21_CRA_SHP	F
p.F	p.F	Ls	23.04.21_CRA_SHP	F
p.F	p.F	Ls	23.04.21_CRA_SHP	F
p.F	p.F	Ls	23.04.21_CRA_SHP	F
p.F	p.F	Ls	23.04.21_CRA_SHP	F
p.F	fo.M	Ls	23.04.21_CRA_SHP	B
fo.M	p.F	Ls	23.04.21_CRA_SHP	B
p.F	p.F	Ls	23.04.21_CRA_SHP	F
p.F	p.F	Ls	23.04.21_CRA_SHP	F
p.F	p.F	Ls	23.04.21_CRA_SHP	F
p.F	p.F	Ls	23.04.21_CRA_SHP	F
p.F	p.F	Ls	23.04.21_CRA_SHP	F
p.F	p.F	Ls	23.04.21_CRA_SHP	F
p.F	p.F	Ls	23.04.21_CRA_SHP	F
p.F	d.M	Ls	23.04.21_CRA_SHP	B
d.M	p.F	Ls	23.04.21_CRA_SHP	B
p.F	p.F	Ls	23.04.21_CRA_SHP	F
p.F	p.F	Ls	23.04.21_CRA_SHP	F
p.F	p.F	Ls	23.04.21_CRA_SHP	F
p.F	p.F	Ls	23.04.21_CRA_SHP	F
p.F	p.F	Ls	23.04.21_CRA_SHP	F
p.F	p.F	Ls	23.04.21_CRA_SHP	F
p.F	p.F	Ls	23.04.21_CRA_SHP	F
p.F	p.F	Ls	23.04.21_CRA_SHP	F
p.F	p.F	Ls	23.04.21_CRA_SHP	F
p.F	p.F	Ls	23.04.21_CRA_SHP	F
p.F	p.F	Ls	23.04.21_CRA_SHP	F
p.F	p.F	Ls	23.04.21_CRA_SHP	F
p.F	p.F	Ls	23.04.21_CRA_SHP	F
p.F	p.F	Ls	23.04.21_CRA_SHP	F
p.F	p.F	Ls	23.04.21_CRA_SHP	F
p.F	p.F	Ls	23.04.21_CRA_SHP	F
p.F	p.F	Ls	23.04.21_CRA_SHP	F
p.F	p.F	Ls	23.04.21_CRA_SHP	F
p.F	p.F	Ls	23.04.21_CRA_SHP	F
p.F	p.F	Ls	23.04.21_CRA_SHP	F
p.F	p.F	Ls	23.04.21_CRA_SHP	F
p.F	p.F	Ls	23.04.21_CRA_SHP	F
p.F	p.F	Ls	23.04.21_CRA_SHP	F
p.F	p.F	Ls	23.04.21_CRA_SHP	F
p.F	p.F	Ls	23.04.21_CRA_SHP	F
p.F	p.F	Ls	23.04.21_CRA_SHP	F
p.F	p.F	Ls	23.04.21_CRA_SHP	F
p.F	p.F	Ls	23.04.21_CRA_SHP	F
p.F	p.F	Ls	23.04.21_CRA_SHP	F
p.F	p.F	Ls	23.04.21_CRA_SHP	F
p.F	p.F	Ls	23.04.21_CRA_SHP	F
p.F	p.F	Ls	23.04.21_CRA_SHP	F
p.F	p.F	Ls	23.04.21_CRA_SHP	F
p.F	p.F	Ls	23.04.21_CRA_SHP	F
p.F	p.F	Ls	23.04.21_CRA_SHP	F
p.F	p.F	Ls	23.04.21_CRA_SHP	F
p.F	p.F	Ls	23.04.21_CRA_SHP	F
p.F	p.F	Ls	23.04.21_CRA_SHP	F
p.F	p.F	Ls	23.04.21_CRA_SHP	F
p.F	p.F	Ls	23.04.21_CRA_SHP	F
p.F	p.F	Ls	23.04.21_CRA_SHP	F
p.F	p.F	Ls	23.04.21_CRA_SHP	F
p.F	p.F	Ls	23.04.21_CRA_SHP	F
p.F	p.F	Ls	23.04.21_CRA_SHP	F
p.F	p.F	Ls	23.04.21_CRA_SHP	F
p.F	p.F	Ls	23.04.21_CRA_SHP	F
p.F	p.F	Ls	23.04.21_CRA_SHP	F
p.F	p.F	Ls	23.04.21_CRA_SHP	F
p.F	p.F	Ls	23.04.21_CRA_SHP	F
p.F	p.F	Ls	23.04.21_CRA_SHP	F
p.F	p.F	Ls	23.04.21_CRA_SHP	F
p.F	p.F	Ls	23.04.21_CRA_SHP	F
p.F	p.F	Ls	23.04.21_CRA_SHP	F
p.F	p.F	Ls	23.04.21_CRA_SHP	F
p.F	p.F	Ls	23.04.21_CRA_SHP	F
p.F	p.F	Ls	23.04.21_CRA_SHP	F
p.F	p.F	Ls	23.04.21_CRA_SHP	F
p.F	p.F	Ls	23.04.21_CRA_SHP	F
p.F	p.F	Ls	23.04.21_CRA_SHP	F
p.F	p.F	Ls	23.04.21_CRA_SHP	F
p.F	p.F	Ls	23.04.21_CRA_SHP	F
p.F	fo.M	Ls	23.04.21_CRA_SHP	B
fo.M	p.F	Ls	23.04.21_CRA_SHP	B
p.F	p.F	Ls	23.04.21_CRA_SHP	F
p.F	p.F	Ls	23.04.21_CRA_SHP	F
p.F	p.F	Ls	23.04.21_CRA_SHP	F
p.F	p.F	Ls	23.04.21_CRA_SHP	F
p.F	p.F	Ls	23.04.21_CRA_SHP	F
p.F	p.F	Ls	23.04.21_CRA_SHP	F
p.F	p.F	Ls	23.04.21_CRA_SHP	F
p.F	p.F	Ls	23.04.21_CRA_SHP	F
p.F	p.F	Ls	23.04.21_CRA_SHP	F
p.F	p.F	Ls	23.04.21_CRA_SHP	F
p.F	p.F	Ls	23.04.21_CRA_SHP	F
p.F	p.F	Ls	23.04.21_CRA_SHP	F
p.F	p.F	Ls	23.04.21_CRA_SHP	F
p.F	p.F	Ls	23.04.21_CRA_SHP	F
p.F	p.F	Ls	23.04.21_CRA_SHP	F
p.F	p.F	Ls	23.04.21_CRA_SHP	F
p.F	p.F	Ls	23.04.21_CRA_SHP	F
p.F	p.F	Ls	23.04.21_CRA_SHP	F
p.F	p.F	Ls	23.04.21_CRA_SHP	F
p.F	p.F	Ls	23.04.21_CRA_SHP	F
p.F	p.F	Ls	23.04.21_CRA_SHP	F
p.F	p.F	Ls	23.04.21_CRA_SHP	F
p.F	p.F	Ls	23.04.21_CRA_SHP	F
p.F	fo.M	Ls	23.04.21_CRA_SHP	B
fo.M	p.F	Ls	23.04.21_CRA_SHP	B
p.F	p.F	Ls	23.04.21_CRA_SHP	F
p.F	p.F	Ls	23.04.21_CRA_SHP	F
p.F	p.F	Ls	23.04.21_CRA_SHP	F
p.F	p.F	Ls	23.04.21_CRA_SHP	F
p.F	p.F	Ls	23.04.21_CRA_SHP	F
p.F	p.F	Ls	23.04.21_CRA_SHP	F
p.F	p.F	Ls	23.04.21_CRA_SHP	F
p.F	p.F	Ls	23.04.21_CRA_SHP	F
p.F	p.F	Ls	23.04.21_CRA_SHP	F
p.F	p.F	Ls	23.04.21_CRA_SHP	F
p.F	p.F	Ls	23.04.21_CRA_SHP	F
p.F	p.F	Ls	23.04.21_CRA_SHP	F
p.F	p.F	Ls	23.04.21_CRA_SHP	F
p.F	p.F	Ls	23.04.21_CRA_SHP	F
p.F	p.F	Ls	23.04.21_CRA_SHP	F
p.F	p.F	Ls	23.04.21_CRA_SHP	F
p.F	p.F	Ls	23.04.21_CRA_SHP	F
p.F	p.F	Ls	23.04.21_CRA_SHP	F
p.F	p.F	Ls	23.04.21_CRA_SHP	F
p.F	p.F	Ls	23.04.21_CRA_SHP	F
p.F	p.F	Ls	23.04.21_CRA_SHP	F
p.F	p.F	Ls	23.04.21_CRA_SHP	F
p.F	p.F	Ls	23.04.21_CRA_SHP	F
p.F	p.F	Ls	23.04.21_CRA_SHP	F
p.F	p.F	Ls	23.04.21_CRA_SHP	F
p.F	p.F	Ls	23.04.21_CRA_SHP	F
p.F	p.F	Ls	23.04.21_CRA_SHP	F
p.F	p.F	Ls	23.04.21_CRA_SHP	F
p.F	p.F	Ls	23.04.21_CRA_SHP	F
p.F	p.F	Ls	23.04.21_CRA_SHP	F
p.F	p.F	Ls	23.04.21_CRA_SHP	F
p.F	p.F	Ls	23.04.21_CRA_SHP	F
p.F	p.F	Ls	23.04.21_CRA_SHP	F
p.F	p.F	Ls	23.04.21_CRA_SHP	F
p.F	p.F	Ls	23.04.21_CRA_SHP	F
p.F	p.F	Ls	23.04.21_CRA_SHP	F
p.F	p.F	Ls	23.04.21_CRA_SHP	F
p.F	p.F	Ls	23.04.21_CRA_SHP	F
p.F	p.F	Ls	23.04.21_CRA_SHP	F
p.F	p.F	Ls	23.04.21_CRA_SHP	F
p.F	p.F	Ls	23.04.21_CRA_SHP	F
p.F	p.F	Ls	23.04.21_CRA_SHP	F
p.F	fo.F	Ls	23.04.21_CRA_SHP	F
fo.F	p.F	Ls	23.04.21_CRA_SHP	F
p.F	p.F	Ls	23.04.21_CRA_SHP	F
p.F	p.F	Ls	23.04.21_CRA_SHP	F
p.F	p.F	Ls	23.04.21_CRA_SHP	F
p.F	p.F	Ls	23.04.21_CRA_SHP	F
p.F	p.F	Ls	23.04.21_CRA_SHP	F
p.F	p.F	Ls	23.04.21_CRA_SHP	F
p.F	p.F	Ls	23.04.21_CRA_SHP	F
p.F	p.F	Ls	23.04.21_CRA_SHP	F
p.F	p.F	Ls	23.04.21_CRA_SHP	F
p.F	p.F	Ls	23.04.21_CRA_SHP	F
p.F	p.F	Ls	23.04.21_CRA_SHP	F
p.F	p.F	Ls	23.04.21_CRA_SHP	F
p.F	p.F	Ls	23.04.21_CRA_SHP	F
p.F	p.F	Ls	23.04.21_CRA_SHP	F
p.F	p.F	Ls	23.04.21_CRA_SHP	F
p.F	p.F	Ls	23.04.21_CRA_SHP	F
p.F	p.F	Ls	23.04.21_CRA_SHP	F
p.F	p.F	Ls	23.04.21_CRA_SHP	F
p.F	p.F	Ls	23.04.21_CRA_SHP	F
p.F	p.F	Ls	23.04.21_CRA_SHP	F
p.F	p.F	Ls	23.04.21_CRA_SHP	F
p.F	p.F	Ls	23.04.21_CRA_SHP	F
p.F	p.F	Ls	23.04.21_CRA_SHP	F
p.F	p.F	Ls	23.04.21_CRA_SHP	F
p.F	p.F	Ls	23.04.21_CRA_SHP	F
p.F	p.F	Ls	23.04.21_CRA_SHP	F
p.F	p.F	Ls	23.04.21_CRA_SHP	F
p.F	p.F	Ls	23.04.21_CRA_SHP	F
p.F	p.F	Ls	23.04.21_CRA_SHP	F
p.F	p.F	Ls	23.04.21_CRA_SHP	F
p.F	p.F	Ls	23.04.21_CRA_SHP	F
p.F	p.F	Ls	23.04.21_CRA_SHP	F
p.F	p.F	Ls	23.04.21_CRA_SHP	F
p.F	p.F	Ls	23.04.21_CRA_SHP	F
p.F	p.F	Ls	23.04.21_CRA_SHP	F
p.F	p.F	Ls	23.04.21_CRA_SHP	F
p.F	p.F	Ls	23.04.21_CRA_SHP	F
p.F	p.F	Ls	23.04.21_CRA_SHP	F
p.F	p.F	Ls	23.04.21_CRA_SHP	F
p.F	p.F	Ls	23.04.21_CRA_SHP	F
p.F	p.F	Ls	23.04.21_CRA_SHP	F
p.F	p.F	Ls	23.04.21_CRA_SHP	F
p.F	p.F	Ls	23.04.21_CRA_SHP	F
p.F	p.F	Ls	23.04.21_CRA_SHP	F
p.F	p.F	Ls	23.04.21_CRA_SHP	F
p.F	p.F	Ls	23.04.21_CRA_SHP	F
p.F	p.F	Ls	23.04.21_CRA_SHP	F
p.F	p.F	Ls	23.04.21_CRA_SHP	F
p.F	p.F	Ls	23.04.21_CRA_SHP	F
p.F	p.F	Ls	23.04.21_CRA_SHP	F
p.F	p.F	Ls	23.04.21_CRA_SHP	F
p.F	p.F	Ls	23.04.21_CRA_SHP	F
p.F	p.F	Ls	23.04.21_CRA_SHP	F
p.F	p.F	Ls	23.04.21_CRA_SHP	F
p.F	p.F	Ls	23.04.21_CRA_SHP	F
p.F	p.F	Ls	23.04.21_CRA_SHP	F
p.F	p.F	Ls	23.04.21_CRA_SHP	F
p.F	p.F	Ls	23.04.21_CRA_SHP	F
p.F	p.F	Ls	23.04.21_CRA_SHP	F
p.F	p.F	Ls	23.04.21_CRA_SHP	F
p.F	p.F	Ls	23.04.21_CRA_SHP	F
p.F	p.F	Ls	23.04.21_CRA_SHP	F
p.F	p.F	Ls	23.04.21_CRA_SHP	F
p.F	p.F	Ls	23.04.21_CRA_SHP	F
p.F	p.F	Ls	23.04.21_CRA_SHP	F
p.F	p.F	Ls	23.04.21_CRA_SHP	F
p.F	p.F	Ls	23.04.21_CRA_SHP	F
p.F	fo.M	Ls	23.04.21_CRA_SHP	B
fo.M	p.F	Ls	23.04.21_CRA_SHP	B
p.F	p.F	Ls	23.04.21_CRA_SHP	F
p.F	p.F	Ls	23.04.21_CRA_SHP	F
p.F	p.F	Ls	23.04.21_CRA_SHP	F
p.F	p.F	Ls	23.04.21_CRA_SHP	F
p.F	p.F	Ls	23.04.21_CRA_SHP	F
p.F	p.F	Ls	23.04.21_CRA_SHP	F
p.F	p.F	Ls	23.04.21_CRA_SHP	F
p.F	p.F	Ls	23.04.21_CRA_SHP	F
p.F	p.F	Ls	23.04.21_CRA_SHP	F
p.F	p.F	Ls	23.04.21_CRA_SHP	F
p.F	p.F	Ls	23.04.21_CRA_SHP	F
p.F	p.F	Ls	23.04.21_CRA_SHP	F
p.F	p.F	Ls	23.04.21_CRA_SHP	F
p.F	p.F	Ls	23.04.21_CRA_SHP	F
p.F	p.F	Ls	23.04.21_CRA_SHP	F
p.F	p.F	Ls	23.04.21_CRA_SHP	F
p.F	p.F	Ls	23.04.21_CRA_SHP	F
p.F	p.F	Ls	23.04.21_CRA_SHP	F
p.F	p.F	Ls	23.04.21_CRA_SHP	F
p.F	p.F	Ls	23.04.21_CRA_SHP	F
p.F	p.F	Ls	23.04.21_CRA_SHP	F
p.F	p.F	Ls	23.04.21_CRA_SHP	F
p.F	p.F	Ls	23.04.21_CRA_SHP	F
p.F	p.F	Ls	23.04.21_CRA_SHP	F
p.F	p.F	Ls	23.04.21_CRA_SHP	F
p.F	fo.F	Ls	23.04.21_CRA_SHP	F
fo.F	p.F	Ls	23.04.21_CRA_SHP	F
p.F	p.F	Ls	23.04.21_CRA_SHP	F
p.F	p.F	Ls	23.04.21_CRA_SHP	F
p.F	p.F	Ls	23.04.21_CRA_SHP	F
p.F	p.F	Ls	23.04.21_CRA_SHP	F
p.F	p.F	Ls	23.04.21_CRA_SHP	F
p.F	p.F	Ls	23.04.21_CRA_SHP	F
p.F	p.F	Ls	23.04.21_CRA_SHP	F
p.F	p.F	Ls	23.04.21_CRA_SHP	F
p.F	p.F	Ls	23.04.21_CRA_SHP	F
p.F	p.F	Ls	23.04.21_CRA_SHP	F
p.F	p.F	Ls	23.04.21_CRA_SHP	F
p.F	p.F	Ls	23.04.21_CRA_SHP	F
p.F	p.F	Ls	23.04.21_CRA_SHP	F
p.F	p.F	Ls	23.04.21_CRA_SHP	F
p.F	p.F	Ls	23.04.21_CRA_SHP	F
p.F	p.F	Ls	23.04.21_CRA_SHP	F
p.F	p.F	Ls	23.04.21_CRA_SHP	F
p.F	p.F	Ls	23.04.21_CRA_SHP	F
p.F	p.F	Ls	23.04.21_CRA_SHP	F
p.F	p.F	Ls	23.04.21_CRA_SHP	F
p.F	p.F	Ls	23.04.21_CRA_SHP	F
p.F	p.F	Ls	23.04.21_CRA_SHP	F
p.F	p.F	Ls	23.04.21_CRA_SHP	F
p.F	p.F	Ls	23.04.21_CRA_SHP	F
p.F	p.F	Ls	23.04.21_CRA_SHP	F
p.F	p.F	Ls	23.04.21_CRA_SHP	F
p.F	p.F	Ls	23.04.21_CRA_SHP	F
p.F	p.F	Ls	23.04.21_CRA_SHP	F
p.F	p.F	Ls	23.04.21_CRA_SHP	F
p.F	p.F	Ls	23.04.21_CRA_SHP	F
p.F	p.F	Ls	23.04.21_CRA_SHP	F
p.F	p.F	Ls	23.04.21_CRA_SHP	F
p.F	p.F	Ls	23.04.21_CRA_SHP	F
p.F	p.F	Ls	23.04.21_CRA_SHP	F
p.F	p.F	Ls	23.04.21_CRA_SHP	F
p.F	p.F	Ls	23.04.21_CRA_SHP	F
p.F	p.F	Ls	23.04.21_CRA_SHP	F
p.F	p.F	Ls	23.04.21_CRA_SHP	F
p.F	p.F	Ls	23.04.21_CRA_SHP	F
p.F	p.F	Ls	23.04.21_CRA_SHP	F
p.F	p.F	Ls	23.04.21_CRA_SHP	F
p.F	p.F	Ls	23.04.21_CRA_SHP	F
p.F	p.F	Ls	23.04.21_CRA_SHP	F
p.F	p.F	Ls	23.04.21_CRA_SHP	F
p.F	p.F	Ls	23.04.21_CRA_SHP	F
p.F	p.F	Ls	23.04.21_CRA_SHP	F
p.F	p.F	Ls	23.04.21_CRA_SHP	F
p.F	p.F	Ls	23.04.21_CRA_SHP	F
p.F	p.F	Ls	23.04.21_CRA_SHP	F
p.F	p.F	Ls	23.04.21_CRA_SHP	F
p.F	p.F	Ls	23.04.21_CRA_SHP	F
p.F	p.F	Ls	23.04.21_CRA_SHP	F
p.F	p.F	Ls	23.04.21_CRA_SHP	F
p.F	p.F	Ls	23.04.21_CRA_SHP	F
p.F	p.F	Ls	23.04.21_CRA_SHP	F
p.F	p.F	Ls	23.04.21_CRA_SHP	F
p.F	p.F	Ls	23.04.21_CRA_SHP	F
p.F	p.F	Ls	23.04.21_CRA_SHP	F
p.F	p.F	Ls	23.04.21_CRA_SHP	F
p.F	p.F	Ls	23.04.21_CRA_SHP	F
p.F	p.F	Ls	23.04.21_CRA_SHP	F
p.F	p.F	Ls	23.04.21_CRA_SHP	F
p.F	p.F	Ls	23.04.21_CRA_SHP	F
p.F	p.F	Ls	23.04.21_CRA_SHP	F
p.F	p.F	Ls	23.04.21_CRA_SHP	F
p.F	p.F	Ls	23.04.21_CRA_SHP	F
p.F	p.F	Ls	23.04.21_CRA_SHP	F
p.F	p.F	Ls	23.04.21_CRA_SHP	F
p.F	p.F	Ls	23.04.21_CRA_SHP	F
p.F	p.F	Ls	23.04.21_CRA_SHP	F
p.F	p.F	Ls	23.04.21_CRA_SHP	F
p.F	p.F	Ls	23.04.21_CRA_SHP	F
p.F	p.F	Ls	23.04.21_CRA_SHP	F
p.F	p.F	Ls	23.04.21_CRA_SHP	F
p.F	p.F	Ls	23.04.21_CRA_SHP	F
p.F	p.F	Ls	23.04.21_CRA_SHP	F
p.F	p.F	Ls	23.04.21_CRA_SHP	F
p.F	p.F	Ls	23.04.21_CRA_SHP	F
p.F	p.F	Ls	23.04.21_CRA_SHP	F
p.F	p.F	Ls	23.04.21_CRA_SHP	F
p.F	p.F	Ls	23.04.21_CRA_SHP	F
p.F	p.F	Ls	23.04.21_CRA_SHP	F
p.F	p.F	Ls	23.04.21_CRA_SHP	F
p.F	p.F	Ls	23.04.21_CRA_SHP	F
p.F	fo.M	Ls	23.04.21_CRA_SHP	B
fo.M	p.F	Ls	23.04.21_CRA_SHP	B
p.F	p.F	Ls	23.04.21_CRA_SHP	F
p.F	p.F	Ls	23.04.21_CRA_SHP	F
p.F	p.F	Ls	23.04.21_CRA_SHP	F
p.F	p.F	Ls	23.04.21_CRA_SHP	F
p.F	p.F	Ls	23.04.21_CRA_SHP	F
p.F	p.F	Ls	23.04.21_CRA_SHP	F
p.F	p.F	Ls	23.04.21_CRA_SHP	F
p.F	p.F	Ls	23.04.21_CRA_SHP	F
p.F	p.F	Ls	23.04.21_CRA_SHP	F
p.F	p.F	Ls	23.04.21_CRA_SHP	F
p.F	p.F	Ls	23.04.21_CRA_SHP	F
p.F	p.F	Ls	23.04.21_CRA_SHP	F
p.F	p.F	Ls	23.04.21_CRA_SHP	F
p.F	p.F	Ls	23.04.21_CRA_SHP	F
p.F	p.F	Ls	23.04.21_CRA_SHP	F
p.F	p.F	Ls	23.04.21_CRA_SHP	F
p.F	p.F	Ls	23.04.21_CRA_SHP	F
p.F	p.F	Ls	23.04.21_CRA_SHP	F
p.F	p.F	Ls	23.04.21_CRA_SHP	F
p.F	p.F	Ls	23.04.21_CRA_SHP	F
p.F	p.F	Ls	23.04.21_CRA_SHP	F
p.F	p.F	Ls	23.04.21_CRA_SHP	F
p.F	p.F	Ls	23.04.21_CRA_SHP	F
p.F	p.F	Ls	23.04.21_CRA_SHP	F
p.F	p.F	Ls	23.04.21_CRA_SHP	F
p.F	p.F	Ls	23.04.21_CRA_SHP	F
p.F	p.F	Ls	23.04.21_CRA_SHP	F
p.F	p.F	Ls	23.04.21_CRA_SHP	F
p.F	p.F	Ls	23.04.21_CRA_SHP	F
p.F	p.F	Ls	23.04.21_CRA_SHP	F
p.F	p.F	Ls	23.04.21_CRA_SHP	F
p.F	p.F	Ls	23.04.21_CRA_SHP	F
p.F	p.F	Ls	23.04.21_CRA_SHP	F
p.F	p.F	Ls	23.04.21_CRA_SHP	F
p.F	p.F	Ls	23.04.21_CRA_SHP	F
p.F	p.F	Ls	23.04.21_CRA_SHP	F
p.F	p.F	Ls	23.04.21_CRA_SHP	F
p.F	p.F	Ls	23.04.21_CRA_SHP	F
p.F	p.F	Ls	23.04.21_CRA_SHP	F
p.F	p.F	Ls	23.04.21_CRA_SHP	F
p.F	p.F	Ls	23.04.21_CRA_SHP	F
p.F	p.F	Ls	23.04.21_CRA_SHP	F
p.F	p.F	Ls	23.04.21_CRA_SHP	F
p.F	p.F	Ls	23.04.21_CRA_SHP	F
p.F	p.F	Ls	23.04.21_CRA_SHP	F
p.F	p.F	Ls	23.04.21_CRA_SHP	F
p.F	p.F	Ls	23.04.21_CRA_SHP	F
p.F	p.F	Ls	23.04.21_CRA_SHP	F
p.F	p.F	Ls	23.04.21_CRA_SHP	F
p.F	p.F	Ls	23.04.21_CRA_SHP	F
p.F	fo.F	Ls	23.04.21_CRA_SHP	F
fo.F	p.F	Ls	23.04.21_CRA_SHP	F
p.F	p.F	Ls	23.04.21_CRA_SHP	F
p.F	p.F	Ls	23.04.21_CRA_SHP	F
p.F	p.F	Ls	23.04.21_CRA_SHP	F
p.F	p.F	Ls	23.04.21_CRA_SHP	F
p.F	p.F	Ls	23.04.21_CRA_SHP	F
p.F	p.F	Ls	23.04.21_CRA_SHP	F
p.F	p.F	Ls	23.04.21_CRA_SHP	F
p.F	p.F	Ls	23.04.21_CRA_SHP	F
p.F	p.F	Ls	23.04.21_CRA_SHP	F
p.F	p.F	Ls	23.04.21_CRA_SHP	F
p.F	p.F	Ls	23.04.21_CRA_SHP	F
p.F	p.F	Ls	23.04.21_CRA_SHP	F
p.F	p.F	Ls	23.04.21_CRA_SHP	F
p.F	p.F	Ls	23.04.21_CRA_SHP	F
p.F	p.F	Ls	23.04.21_CRA_SHP	F
p.F	p.F	Ls	23.04.21_CRA_SHP	F
p.F	p.F	Ls	23.04.21_CRA_SHP	F
p.F	p.F	Ls	23.04.21_CRA_SHP	F
p.F	p.F	Ls	23.04.21_CRA_SHP	F
p.F	p.F	Ls	23.04.21_CRA_SHP	F
p.F	p.F	Ls	23.04.21_CRA_SHP	F
p.F	p.F	Ls	23.04.21_CRA_SHP	F
p.F	p.F	Ls	23.04.21_CRA_SHP	F
p.F	p.F	Ls	23.04.21_CRA_SHP	F
p.F	p.F	Ls	23.04.21_CRA_SHP	F
p.F	p.F	Ls	23.04.21_CRA_SHP	F
p.F	p.F	Ls	23.04.21_CRA_SHP	F
p.F	p.F	Ls	23.04.21_CRA_SHP	F
p.F	p.F	Ls	23.04.21_CRA_SHP	F
p.F	p.F	Ls	23.04.21_CRA_SHP	F
p.F	p.F	Ls	23.04.21_CRA_SHP	F
p.F	p.F	Ls	23.04.21_CRA_SHP	F
p.F	p.F	Ls	23.04.21_CRA_SHP	F
p.F	p.F	Ls	23.04.21_CRA_SHP	F
p.F	p.F	Ls	23.04.21_CRA_SHP	F
p.F	p.F	Ls	23.04.21_CRA_SHP	F
p.F	p.F	Ls	23.04.21_CRA_SHP	F
p.F	p.F	Ls	23.04.21_CRA_SHP	F
p.F	p.F	Ls	23.04.21_CRA_SHP	F
p.F	p.F	Ls	23.04.21_CRA_SHP	F
p.F	p.F	Ls	23.04.21_CRA_SHP	F
p.F	p.F	Ls	23.04.21_CRA_SHP	F
p.F	p.F	Ls	23.04.21_CRA_SHP	F
p.F	p.F	Ls	23.04.21_CRA_SHP	F
p.F	p.F	Ls	23.04.21_CRA_SHP	F
p.F	p.F	Ls	23.04.21_CRA_SHP	F
p.F	p.F	Ls	23.04.21_CRA_SHP	F
p.F	p.F	Ls	23.04.21_CRA_SHP	F
p.F	p.F	Ls	23.04.21_CRA_SHP	F
p.F	p.F	Ls	23.04.21_CRA_SHP	F
p.F	p.F	Ls	23.04.21_CRA_SHP	F
p.F	p.F	Ls	23.04.21_CRA_SHP	F
p.F	p.F	Ls	23.04.21_CRA_SHP	F
p.F	p.F	Ls	23.04.21_CRA_SHP	F
p.F	p.F	Ls	23.04.21_CRA_SHP	F
p.F	p.F	Ls	23.04.21_CRA_SHP	F
p.F	p.F	Ls	23.04.21_CRA_SHP	F
p.F	p.F	Ls	23.04.21_CRA_SHP	F
p.F	p.F	Ls	23.04.21_CRA_SHP	F
p.F	p.F	Ls	23.04.21_CRA_SHP	F
p.F	p.F	Ls	23.04.21_CRA_SHP	F
p.F	p.F	Ls	23.04.21_CRA_SHP	F
p.F	p.F	Ls	23.04.21_CRA_SHP	F
p.F	p.F	Ls	23.04.21_CRA_SHP	F
p.F	p.F	Ls	23.04.21_CRA_SHP	F
p.F	p.F	Ls	23.04.21_CRA_SHP	F
p.F	p.F	Ls	23.04.21_CRA_SHP	F
p.F	p.F	Ls	23.04.21_CRA_SHP	F
p.F	p.F	Ls	23.04.21_CRA_SHP	F
p.F	p.F	Ls	23.04.21_CRA_SHP	F
p.F	p.F	Ls	23.04.21_CRA_SHP	F
p.F	p.F	Ls	23.04.21_CRA_SHP	F
p.F	p.F	Ls	23.04.21_CRA_SHP	F
p.F	p.F	Ls	23.04.21_CRA_SHP	F
p.F	p.F	Ls	23.04.21_CRA_SHP	F
p.F	p.F	Ls	23.04.21_CRA_SHP	F
p.F	p.F	Ls	23.04.21_CRA_SHP	F
p.F	p.F	Ls	23.04.21_CRA_SHP	F
p.F	p.F	Ls	23.04.21_CRA_SHP	F
p.F	p.F	Ls	23.04.21_CRA_SHP	F
p.F	p.F	Ls	23.04.21_CRA_SHP	F
p.F	p.F	Ls	23.04.21_CRA_SHP	F
p.F	p.F	Ls	23.04.21_CRA_SHP	F
p.F	p.F	Ls	23.04.21_CRA_SHP	F
p.F	p.F	Ls	23.04.21_CRA_SHP	F
p.F	p.F	Ls	23.04.21_CRA_SHP	F
p.F	p.F	Ls	23.04.21_CRA_SHP	F
p.F	p.F	Ls	23.04.21_CRA_SHP	F
p.F	p.F	Ls	23.04.21_CRA_SHP	F
p.F	p.F	Ls	23.04.21_CRA_SHP	F
p.F	p.F	Ls	23.04.21_CRA_SHP	F
p.F	p.F	Ls	23.04.21_CRA_SHP	F
p.F	p.F	Ls	23.04.21_CRA_SHP	F
p.F	p.F	Ls	23.04.21_CRA_SHP	F
p.F	p.F	Ls	23.04.21_CRA_SHP	F
p.F	p.F	Ls	23.04.21_CRA_SHP	F
p.F	p.F	Ls	23.04.21_CRA_SHP	F
p.F	p.F	Ls	23.04.21_CRA_SHP	F
p.F	p.F	Ls	23.04.21_CRA_SHP	F
p.F	p.F	Ls	23.04.21_CRA_SHP	F
p.F	p.F	Ls	23.04.21_CRA_SHP	F
p.F	p.F	Ls	23.04.21_CRA_SHP	F
p.F	p.F	Ls	23.04.21_CRA_SHP	F
p.F	p.F	Ls	23.04.21_CRA_SHP	F
p.F	p.F	Ls	23.04.21_CRA_SHP	F
p.F	p.F	Ls	23.04.21_CRA_SHP	F
p.F	p.F	Ls	23.04.21_CRA_SHP	F
p.F	p.F	Ls	23.04.21_CRA_SHP	F
p.F	p.F	Ls	23.04.21_CRA_SHP	F
p.F	p.F	Ls	23.04.21_CRA_SHP	F
p.F	p.F	Ls	23.04.21_CRA_SHP	F
p.F	p.F	Ls	23.04.21_CRA_SHP	F
p.F	p.F	Ls	23.04.21_CRA_SHP	F
p.F	p.F	Ls	23.04.21_CRA_SHP	F
p.F	p.F	Ls	23.04.21_CRA_SHP	F
p.F	p.F	Ls	23.04.21_CRA_SHP	F
p.F	p.F	Ls	23.04.21_CRA_SHP	F
p.F	p.F	Ls	23.04.21_CRA_SHP	F
p.F	p.F	Ls	23.04.21_CRA_SHP	F
p.F	p.F	Ls	23.04.21_CRA_SHP	F
p.F	fo.F	Ls	23.04.21_CRA_SHP	F
fo.F	p.F	Ls	23.04.21_CRA_SHP	F
p.F	p.F	Ls	23.04.21_CRA_SHP	F
p.F	p.F	Ls	23.04.21_CRA_SHP	F
p.F	p.F	Ls	23.04.21_CRA_SHP	F
p.F	p.F	Ls	23.04.21_CRA_SHP	F
p.F	p.F	Ls	23.04.21_CRA_SHP	F
p.F	p.F	Ls	23.04.21_CRA_SHP	F
p.F	p.F	Ls	23.04.21_CRA_SHP	F
p.F	p.F	Ls	23.04.21_CRA_SHP	F
p.F	p.F	Ls	23.04.21_CRA_SHP	F
p.F	p.F	Ls	23.04.21_CRA_SHP	F
p.F	p.F	Ls	23.04.21_CRA_SHP	F
p.F	p.F	Ls	23.04.21_CRA_SHP	F
p.F	p.F	Ls	23.04.21_CRA_SHP	F
p.F	p.F	Ls	23.04.21_CRA_SHP	F
p.F	p.F	Ls	23.04.21_CRA_SHP	F
p.F	fo.M	Ls	23.04.21_CRA_SHP	B
fo.M	p.F	Ls	23.04.21_CRA_SHP	B
p.F	p.F	Ls	23.04.21_CRA_SHP	F
p.F	p.F	Ls	23.04.21_CRA_SHP	F
p.F	p.F	Ls	23.04.21_CRA_SHP	F
p.F	p.F	Ls	23.04.21_CRA_SHP	F
p.F	p.F	Ls	26.04.21_JOH_JMP	F
p.F	p.F	Ls	26.04.21_JOH_JMP	F
p.F	p.F	Ls	26.04.21_JOH_JMP	F
p.F	p.F	Ls	26.04.21_JOH_JMP	F
p.F	p.F	Ls	26.04.21_JOH_JMP	F
p.F	p.F	Ls	26.04.21_JOH_JMP	F
p.F	p.F	Ls	26.04.21_JOH_JMP	F
p.F	p.F	Ls	26.04.21_JOH_JMP	F
p.F	p.F	Ls	26.04.21_JOH_JMP	F
p.F	p.F	Ls	26.04.21_JOH_JMP	F
p.F	p.F	Ls	26.04.21_JOH_JMP	F
p.F	p.F	Ls	26.04.21_JOH_JMP	F
p.F	p.F	Ls	26.04.21_JOH_JMP	F
p.F	p.F	Ls	26.04.21_JOH_JMP	F
p.F	p.F	Ls	26.04.21_JOH_JMP	F
p.F	p.F	Ls	26.04.21_JOH_JMP	F
p.F	p.F	Ls	26.04.21_JOH_JMP	F
p.F	p.F	Ls	26.04.21_JOH_JMP	F
p.F	fo.F	Ls	26.04.21_JOH_JMP	F
fo.F	p.F	Ls	26.04.21_JOH_JMP	F
p.F	p.F	Ls	26.04.21_JOH_JMP	F
p.F	p.F	Ls	26.04.21_JOH_JMP	F
p.F	p.F	Ls	26.04.21_JOH_JMP	F
p.F	p.F	Ls	26.04.21_JOH_JMP	F
p.F	p.F	Ls	26.04.21_JOH_JMP	F
p.F	p.F	Ls	26.04.21_JOH_JMP	F
p.F	p.F	Ls	26.04.21_JOH_JMP	F
p.F	p.F	Ls	26.04.21_JOH_JMP	F
p.F	p.F	Ls	26.04.21_JOH_JMP	F
p.F	p.F	Ls	26.04.21_JOH_JMP	F
p.F	p.F	Ls	26.04.21_JOH_JMP	F
p.F	fo.F	Ls	26.04.21_JOH_JMP	F
fo.F	w.F	Ls	26.04.21_JOH_JMP	F
w.F	p.F	Ls	26.04.21_JOH_JMP	F
p.F	fo.F	Ls	26.04.21_JOH_JMP	F
fo.F	fo.M	Ls	26.04.21_JOH_JMP	B
fo.M	fo.M	Ls	26.04.21_JOH_JMP	M
fo.M	p.M	Ls	26.04.21_JOH_JMP	M
p.M	p.M	Ls	26.04.21_JOH_JMP	M
p.M	p.M	Ls	26.04.21_JOH_JMP	M
p.M	p.M	Ls	26.04.21_JOH_JMP	M
p.M	p.M	Ls	26.04.21_JOH_JMP	M
p.M	p.M	Ls	26.04.21_JOH_JMP	M
p.M	p.M	Ls	26.04.21_JOH_JMP	M
p.M	p.M	Ls	26.04.21_JOH_JMP	M
p.M	fo.M	Ls	26.04.21_JOH_JMP	M
fo.M	p.M	Ls	26.04.21_JOH_JMP	M
p.M	p.M	Ls	26.04.21_JOH_JMP	M
p.M	p.M	Ls	26.04.21_JOH_JMP	M
p.M	p.M	Ls	26.04.21_JOH_JMP	M
p.M	p.M	Ls	26.04.21_JOH_JMP	M
p.M	fo.M	Ls	26.04.21_JOH_JMP	M
fo.M	p.M	Ls	26.04.21_JOH_JMP	M
p.M	p.M	Ls	26.04.21_JOH_JMP	M
p.M	p.M	Ls	26.04.21_JOH_JMP	M
p.M	p.M	Ls	26.04.21_JOH_JMP	M
p.M	p.M	Ls	26.04.21_JOH_JMP	M
p.M	p.F	Ls	26.04.21_JOH_JMP	B
p.F	p.M	Ls	26.04.21_JOH_JMP	B
p.M	p.M	Ls	26.04.21_JOH_JMP	M
p.M	p.F	Ls	26.04.21_JOH_JMP	B
p.F	p.F	Ls	03.05.21_CUM_MCC	F
p.F	p.F	Ls	03.05.21_CUM_MCC	F
p.F	p.F	Ls	03.05.21_CUM_MCC	F
p.F	p.F	Ls	03.05.21_CUM_MCC	F
p.F	p.F	Ls	03.05.21_CUM_MCC	F
p.F	p.F	Ls	03.05.21_CUM_MCC	F
p.F	p.F	Ls	03.05.21_CUM_MCC	F
p.F	p.F	Ls	03.05.21_CUM_MCC	F
p.F	p.F	Ls	03.05.21_CUM_MCC	F
p.F	p.F	Ls	03.05.21_CUM_MCC	F
p.F	p.F	Ls	03.05.21_CUM_MCC	F
p.F	p.F	Ls	03.05.21_CUM_MCC	F
p.F	p.F	Ls	03.05.21_CUM_MCC	F
p.F	p.F	Ls	03.05.21_CUM_MCC	F
p.F	p.F	Ls	03.05.21_CUM_MCC	F
p.F	p.F	Ls	03.05.21_CUM_MCC	F
p.F	c.M	Ls	03.05.21_CUM_MCC	B
c.M	p.F	Ls	03.05.21_CUM_MCC	B
p.F	c.M	Ls	03.05.21_CUM_MCC	B
c.M	p.F	Ls	03.05.21_CUM_MCC	B
p.F	c.M	Ls	03.05.21_CUM_MCC	B
c.M	p.F	Ls	03.05.21_CUM_MCC	B
p.F	c.M	Ls	03.05.21_CUM_MCC	B
c.M	p.F	Ls	03.05.21_CUM_MCC	B
p.F	c.M	Ls	03.05.21_CUM_MCC	B
c.M	p.F	Ls	03.05.21_CUM_MCC	B
p.F	c.M	Ls	03.05.21_CUM_MCC	B
c.M	p.F	Ls	03.05.21_CUM_MCC	B
p.F	c.M	Ls	03.05.21_CUM_MCC	B
c.M	p.F	Ls	03.05.21_CUM_MCC	B
p.F	c.M	Ls	03.05.21_CUM_MCC	B
c.M	p.F	Ls	03.05.21_CUM_MCC	B
p.F	c.M	Ls	03.05.21_CUM_MCC	B
c.M	p.F	Ls	03.05.21_CUM_MCC	B
p.F	c.M	Ls	03.05.21_CUM_MCC	B
c.M	p.F	Ls	03.05.21_CUM_MCC	B
p.F	c.M	Ls	03.05.21_CUM_MCC	B
c.M	p.F	Ls	03.05.21_CUM_MCC	B
p.F	c.M	Ls	03.05.21_CUM_MCC	B
c.M	p.F	Ls	03.05.21_CUM_MCC	B
p.F	c.M	Ls	03.05.21_CUM_MCC	B
c.M	p.F	Ls	03.05.21_CUM_MCC	B
p.F	c.M	Ls	03.05.21_CUM_MCC	B
c.M	p.F	Ls	03.05.21_CUM_MCC	B
p.F	c.M	Ls	03.05.21_CUM_MCC	B
c.M	p.F	Ls	03.05.21_CUM_MCC	B
p.F	c.M	Ls	03.05.21_CUM_MCC	B
c.M	p.F	Ls	03.05.21_CUM_MCC	B
p.F	c.M	Ls	03.05.21_CUM_MCC	B
c.M	fo.F	Ls	03.05.21_CUM_MCC	B
fo.F	c.M	Ls	03.05.21_CUM_MCC	B
c.M	p.F	Ls	03.05.21_CUM_MCC	B
p.F	c.M	Ls	03.05.21_CUM_MCC	B
c.M	p.F	Ls	03.05.21_CUM_MCC	B
p.F	c.M	Ls	03.05.21_CUM_MCC	B
c.M	p.F	Ls	03.05.21_CUM_MCC	B
p.F	c.M	Ls	03.05.21_CUM_MCC	B
c.M	p.F	Ls	03.05.21_CUM_MCC	B
p.F	c.M	Ls	03.05.21_CUM_MCC	B
c.M	p.F	Ls	03.05.21_CUM_MCC	B
p.F	c.M	Ls	03.05.21_CUM_MCC	B
c.M	fo.M	Ls	03.05.21_CUM_MCC	M
fo.M	c.M	Ls	03.05.21_CUM_MCC	M
c.M	p.F	Ls	03.05.21_CUM_MCC	B
p.F	c.M	Ls	03.05.21_CUM_MCC	B
c.M	p.F	Ls	03.05.21_CUM_MCC	B
p.F	c.M	Ls	03.05.21_CUM_MCC	B
c.M	p.F	Ls	03.05.21_CUM_MCC	B
p.F	c.M	Ls	03.05.21_CUM_MCC	B
c.M	p.F	Ls	03.05.21_CUM_MCC	B
p.F	c.M	Ls	03.05.21_CUM_MCC	B
c.M	p.F	Ls	03.05.21_CUM_MCC	B
p.F	c.M	Ls	03.05.21_CUM_MCC	B
c.M	p.F	Ls	03.05.21_CUM_MCC	B
p.F	fo.F	Ls	03.05.21_CUM_MCC	F
fo.F	p.F	Ls	03.05.21_CUM_MCC	F
p.F	p.F	Ls	03.05.21_CUM_MCC	F
p.F	p.F	Ls	03.05.21_CUM_MCC	F
p.F	p.F	Ls	03.05.21_CUM_MCC	F
p.F	p.F	Ls	03.05.21_CUM_MCC	F
p.F	p.F	Ls	03.05.21_CUM_MCC	F
p.F	p.F	Ls	03.05.21_CUM_MCC	F
p.F	p.F	Ls	03.05.21_CUM_MCC	F
p.F	p.F	Ls	03.05.21_CUM_MCC	F
p.F	c.M	Ls	03.05.21_CUM_MCC	B
c.M	fo.F	Ls	03.05.21_CUM_MCC	B
fo.F	fo.M	Ls	03.05.21_CUM_MCC	B
fo.F	fo.F	Ls	27.03.21_ARL_WEB	F
fo.F	p.F	Ls	27.03.21_ARL_WEB	F
p.F	fo.F	Ls	27.03.21_ARL_WEB	F
fo.F	p.M	Ls	27.03.21_ARL_WEB	B
p.M	fo.M	Ls	27.03.21_ARL_WEB	M
fo.M	fo.M	Ls	27.03.21_ARL_WEB	M
fo.M	c.M	Ls	27.03.21_ARL_WEB	M
c.M	fo.M	Ls	27.03.21_ARL_WEB	M
fo.M	w.F	Ls	27.03.21_ARL_WEB	B
w.F	p.F	Ls	27.03.21_ARL_WEB	F
p.F	p.F	Ls	27.03.21_ARL_WEB	F
p.F	fo.M	Ls	27.03.21_ARL_WEB	B
fo.M	c.M	Ls	27.03.21_ARL_WEB	M
c.M	w.F	Ls	27.03.21_ARL_WEB	B
w.F	fo.M	Ls	27.03.21_ARL_WEB	B
fo.M	w.F	Ls	27.03.21_ARL_WEB	B
w.F	fo.M	Ls	27.03.21_ARL_WEB	B
fo.M	fo.M	Ls	27.03.21_ARL_WEB	M

## Sheet: LF_pair_transition data
behavior 0	behavior 1	treat	session
fo.M	c.M	LF	23.03.21_EPV_RUM
c.M	p.F	LF	23.03.21_EPV_RUM
p.F	p.F	LF	23.03.21_EPV_RUM
p.F	p.F	LF	23.03.21_EPV_RUM
p.F	p.F	LF	23.03.21_EPV_RUM
p.F	p.F	LF	23.03.21_EPV_RUM
p.F	p.F	LF	23.03.21_EPV_RUM
p.F	fo.M	LF	23.03.21_EPV_RUM
fo.M	p.F	LF	23.03.21_EPV_RUM
p.F	p.F	LF	23.03.21_EPV_RUM
p.F	fo.F	LF	23.03.21_EPV_RUM
fo.F	p.F	LF	23.03.21_EPV_RUM
p.F	fo.M	LF	23.03.21_EPV_RUM
fo.M	fo.M	LF	23.03.21_EPV_RUM
fo.M	fo.M	LF	23.03.21_EPV_RUM
p.F	w.F	LF	05.04.21_NKI_LDP
w.F	fo.F	LF	05.04.21_NKI_LDP
fo.F	d.M	LF	05.04.21_NKI_LDP
d.M	d.M	LF	05.04.21_NKI_LDP
d.M	d.M	LF	05.04.21_NKI_LDP
d.M	w.M	LF	05.04.21_NKI_LDP
w.M	d.M	LF	05.04.21_NKI_LDP
d.M	d.M	LF	05.04.21_NKI_LDP
d.M	d.M	LF	05.04.21_NKI_LDP
d.M	d.M	LF	05.04.21_NKI_LDP
d.M	d.M	LF	05.04.21_NKI_LDP
d.M	d.M	LF	05.04.21_NKI_LDP
d.M	d.M	LF	05.04.21_NKI_LDP
d.M	d.M	LF	05.04.21_NKI_LDP
d.M	d.M	LF	05.04.21_NKI_LDP
d.M	d.M	LF	05.04.21_NKI_LDP
d.M	d.M	LF	05.04.21_NKI_LDP
d.M	d.M	LF	05.04.21_NKI_LDP
d.M	d.M	LF	05.04.21_NKI_LDP
d.M	d.M	LF	05.04.21_NKI_LDP
d.M	d.M	LF	05.04.21_NKI_LDP
d.M	d.M	LF	05.04.21_NKI_LDP
d.M	d.M	LF	05.04.21_NKI_LDP
d.M	p.M	LF	05.04.21_NKI_LDP
w.F	p.F	LF	08.04.21_WWA_BRK
p.F	p.F	LF	08.04.21_WWA_BRK
p.F	p.F	LF	08.04.21_WWA_BRK
p.F	p.F	LF	08.04.21_WWA_BRK
p.F	p.F	LF	08.04.21_WWA_BRK
p.F	p.F	LF	08.04.21_WWA_BRK
p.F	p.F	LF	08.04.21_WWA_BRK
p.F	p.F	LF	08.04.21_WWA_BRK
p.F	p.F	LF	08.04.21_WWA_BRK
p.F	w.F	LF	08.04.21_WWA_BRK
w.F	p.F	LF	08.04.21_WWA_BRK
p.F	p.F	LF	08.04.21_WWA_BRK
p.F	p.F	LF	08.04.21_WWA_BRK
p.F	p.F	LF	08.04.21_WWA_BRK
p.F	p.F	LF	08.04.21_WWA_BRK
p.F	p.F	LF	08.04.21_WWA_BRK
p.F	p.F	LF	08.04.21_WWA_BRK
p.F	p.F	LF	08.04.21_WWA_BRK
p.F	p.F	LF	08.04.21_WWA_BRK
p.F	p.F	LF	08.04.21_WWA_BRK
p.F	p.F	LF	08.04.21_WWA_BRK
p.F	p.F	LF	08.04.21_WWA_BRK
p.F	p.F	LF	08.04.21_WWA_BRK
p.F	p.F	LF	08.04.21_WWA_BRK
p.F	p.F	LF	08.04.21_WWA_BRK
p.F	p.F	LF	08.04.21_WWA_BRK
p.F	p.F	LF	08.04.21_WWA_BRK
p.F	p.F	LF	08.04.21_WWA_BRK
p.F	p.F	LF	08.04.21_WWA_BRK
p.F	p.F	LF	08.04.21_WWA_BRK
p.F	p.F	LF	08.04.21_WWA_BRK
p.F	p.F	LF	08.04.21_WWA_BRK
p.F	p.F	LF	08.04.21_WWA_BRK
p.F	p.F	LF	08.04.21_WWA_BRK
p.F	p.F	LF	08.04.21_WWA_BRK
p.F	p.F	LF	08.04.21_WWA_BRK
p.F	p.F	LF	08.04.21_WWA_BRK
p.F	p.F	LF	08.04.21_WWA_BRK
p.F	p.F	LF	08.04.21_WWA_BRK
p.F	p.F	LF	08.04.21_WWA_BRK
p.F	p.F	LF	08.04.21_WWA_BRK
p.F	p.F	LF	08.04.21_WWA_BRK
p.F	p.F	LF	08.04.21_WWA_BRK
p.F	p.F	LF	08.04.21_WWA_BRK
p.F	p.F	LF	08.04.21_WWA_BRK
p.F	p.F	LF	08.04.21_WWA_BRK
p.F	p.F	LF	08.04.21_WWA_BRK
p.F	p.F	LF	08.04.21_WWA_BRK
p.F	p.F	LF	08.04.21_WWA_BRK
p.F	p.F	LF	08.04.21_WWA_BRK
p.F	p.F	LF	08.04.21_WWA_BRK
p.F	p.F	LF	08.04.21_WWA_BRK
p.F	p.F	LF	08.04.21_WWA_BRK
p.F	p.F	LF	08.04.21_WWA_BRK
p.F	p.F	LF	08.04.21_WWA_BRK
p.F	p.F	LF	08.04.21_WWA_BRK
p.F	p.F	LF	08.04.21_WWA_BRK
p.F	p.F	LF	08.04.21_WWA_BRK
p.F	p.F	LF	08.04.21_WWA_BRK
p.F	p.F	LF	08.04.21_WWA_BRK
p.F	p.F	LF	08.04.21_WWA_BRK
p.F	p.F	LF	08.04.21_WWA_BRK
p.F	p.F	LF	08.04.21_WWA_BRK
p.F	p.F	LF	08.04.21_WWA_BRK
p.F	p.F	LF	08.04.21_WWA_BRK
p.F	p.F	LF	08.04.21_WWA_BRK
p.F	p.F	LF	08.04.21_WWA_BRK
p.F	p.F	LF	08.04.21_WWA_BRK
p.F	p.F	LF	08.04.21_WWA_BRK
p.F	p.F	LF	08.04.21_WWA_BRK
p.F	p.F	LF	08.04.21_WWA_BRK
p.F	p.F	LF	08.04.21_WWA_BRK
p.F	p.F	LF	08.04.21_WWA_BRK
p.F	p.F	LF	08.04.21_WWA_BRK
p.F	p.F	LF	08.04.21_WWA_BRK
p.F	p.F	LF	08.04.21_WWA_BRK
p.F	p.F	LF	08.04.21_WWA_BRK
p.F	p.F	LF	08.04.21_WWA_BRK
p.F	p.F	LF	08.04.21_WWA_BRK
p.F	p.F	LF	08.04.21_WWA_BRK
p.F	p.F	LF	08.04.21_WWA_BRK
p.F	p.F	LF	08.04.21_WWA_BRK
p.F	p.F	LF	08.04.21_WWA_BRK
p.F	p.F	LF	08.04.21_WWA_BRK
p.F	p.F	LF	08.04.21_WWA_BRK
p.F	p.F	LF	08.04.21_WWA_BRK
p.F	p.F	LF	08.04.21_WWA_BRK
p.F	p.F	LF	08.04.21_WWA_BRK
p.F	p.F	LF	08.04.21_WWA_BRK
p.F	p.F	LF	08.04.21_WWA_BRK
p.F	p.F	LF	08.04.21_WWA_BRK
p.F	p.F	LF	08.04.21_WWA_BRK
p.F	p.F	LF	08.04.21_WWA_BRK
p.F	p.F	LF	08.04.21_WWA_BRK
p.F	p.F	LF	08.04.21_WWA_BRK
p.F	p.F	LF	08.04.21_WWA_BRK
p.F	p.F	LF	08.04.21_WWA_BRK
p.F	p.F	LF	08.04.21_WWA_BRK
p.F	p.F	LF	08.04.21_WWA_BRK
p.F	p.F	LF	08.04.21_WWA_BRK
p.F	p.F	LF	08.04.21_WWA_BRK
p.F	p.F	LF	08.04.21_WWA_BRK
p.F	p.F	LF	08.04.21_WWA_BRK
p.F	p.F	LF	08.04.21_WWA_BRK
p.F	p.F	LF	08.04.21_WWA_BRK
p.F	p.F	LF	08.04.21_WWA_BRK
p.F	p.F	LF	08.04.21_WWA_BRK
p.F	p.F	LF	08.04.21_WWA_BRK
p.F	p.F	LF	08.04.21_WWA_BRK
p.F	p.F	LF	08.04.21_WWA_BRK
p.F	p.F	LF	08.04.21_WWA_BRK
p.F	p.F	LF	08.04.21_WWA_BRK
p.F	p.F	LF	08.04.21_WWA_BRK
p.F	p.F	LF	08.04.21_WWA_BRK
p.F	p.F	LF	08.04.21_WWA_BRK
p.F	p.F	LF	08.04.21_WWA_BRK
p.F	p.F	LF	08.04.21_WWA_BRK
p.F	p.F	LF	08.04.21_WWA_BRK
p.F	p.F	LF	08.04.21_WWA_BRK
p.F	p.F	LF	08.04.21_WWA_BRK
p.F	p.F	LF	08.04.21_WWA_BRK
p.F	p.F	LF	08.04.21_WWA_BRK
p.F	p.F	LF	08.04.21_WWA_BRK
p.F	p.F	LF	08.04.21_WWA_BRK
p.F	p.F	LF	08.04.21_WWA_BRK
p.F	p.F	LF	08.04.21_WWA_BRK
p.F	p.F	LF	08.04.21_WWA_BRK
p.F	p.F	LF	08.04.21_WWA_BRK
p.F	p.F	LF	08.04.21_WWA_BRK
p.F	p.F	LF	08.04.21_WWA_BRK
p.F	p.F	LF	08.04.21_WWA_BRK
p.F	p.F	LF	08.04.21_WWA_BRK
p.F	p.F	LF	08.04.21_WWA_BRK
p.F	p.F	LF	08.04.21_WWA_BRK
p.F	p.F	LF	08.04.21_WWA_BRK
p.F	p.F	LF	08.04.21_WWA_BRK
p.F	p.F	LF	08.04.21_WWA_BRK
p.F	p.F	LF	08.04.21_WWA_BRK
p.F	p.F	LF	08.04.21_WWA_BRK
p.F	p.F	LF	08.04.21_WWA_BRK
p.F	p.F	LF	08.04.21_WWA_BRK
p.F	p.F	LF	08.04.21_WWA_BRK
p.F	p.F	LF	08.04.21_WWA_BRK
p.F	p.F	LF	08.04.21_WWA_BRK
p.F	p.F	LF	08.04.21_WWA_BRK
p.F	p.F	LF	08.04.21_WWA_BRK
p.F	p.F	LF	08.04.21_WWA_BRK
p.F	p.F	LF	08.04.21_WWA_BRK
p.F	p.F	LF	08.04.21_WWA_BRK
p.F	p.F	LF	08.04.21_WWA_BRK
p.F	p.F	LF	08.04.21_WWA_BRK
p.F	p.F	LF	08.04.21_WWA_BRK
p.F	p.F	LF	08.04.21_WWA_BRK
p.F	p.F	LF	08.04.21_WWA_BRK
p.F	p.F	LF	08.04.21_WWA_BRK
p.F	p.F	LF	08.04.21_WWA_BRK
p.F	p.F	LF	08.04.21_WWA_BRK
p.F	p.F	LF	08.04.21_WWA_BRK
p.F	p.F	LF	08.04.21_WWA_BRK
p.F	p.F	LF	08.04.21_WWA_BRK
p.F	p.F	LF	08.04.21_WWA_BRK
p.F	p.F	LF	08.04.21_WWA_BRK
p.F	p.F	LF	08.04.21_WWA_BRK
p.F	p.F	LF	08.04.21_WWA_BRK
p.F	p.F	LF	08.04.21_WWA_BRK
p.F	p.F	LF	08.04.21_WWA_BRK
p.F	p.F	LF	08.04.21_WWA_BRK
p.F	p.F	LF	08.04.21_WWA_BRK
p.F	p.F	LF	08.04.21_WWA_BRK
p.F	p.F	LF	08.04.21_WWA_BRK
p.F	p.F	LF	08.04.21_WWA_BRK
p.F	p.F	LF	08.04.21_WWA_BRK
p.F	p.F	LF	08.04.21_WWA_BRK
p.F	p.F	LF	08.04.21_WWA_BRK
p.F	p.F	LF	08.04.21_WWA_BRK
p.F	p.F	LF	08.04.21_WWA_BRK
p.F	p.F	LF	08.04.21_WWA_BRK
p.F	p.F	LF	08.04.21_WWA_BRK
p.F	p.F	LF	08.04.21_WWA_BRK
p.F	p.F	LF	08.04.21_WWA_BRK
p.F	p.F	LF	08.04.21_WWA_BRK
p.F	p.F	LF	08.04.21_WWA_BRK
p.F	p.F	LF	08.04.21_WWA_BRK
p.F	p.F	LF	08.04.21_WWA_BRK
p.F	p.F	LF	08.04.21_WWA_BRK
p.F	p.F	LF	08.04.21_WWA_BRK
p.F	p.F	LF	08.04.21_WWA_BRK
p.F	p.F	LF	08.04.21_WWA_BRK
p.F	p.F	LF	08.04.21_WWA_BRK
p.F	p.F	LF	08.04.21_WWA_BRK
p.F	p.F	LF	08.04.21_WWA_BRK
p.F	p.F	LF	08.04.21_WWA_BRK
p.F	p.F	LF	08.04.21_WWA_BRK
p.F	p.F	LF	08.04.21_WWA_BRK
p.F	p.F	LF	08.04.21_WWA_BRK
p.F	p.F	LF	08.04.21_WWA_BRK
p.F	p.F	LF	08.04.21_WWA_BRK
p.F	p.F	LF	08.04.21_WWA_BRK
p.F	p.F	LF	08.04.21_WWA_BRK
p.F	p.F	LF	08.04.21_WWA_BRK
p.F	p.F	LF	08.04.21_WWA_BRK
p.F	p.F	LF	08.04.21_WWA_BRK
p.F	p.F	LF	08.04.21_WWA_BRK
p.F	p.F	LF	08.04.21_WWA_BRK
p.F	p.F	LF	08.04.21_WWA_BRK
p.F	p.F	LF	08.04.21_WWA_BRK
p.F	p.F	LF	08.04.21_WWA_BRK
p.F	p.F	LF	08.04.21_WWA_BRK
p.F	p.F	LF	08.04.21_WWA_BRK
p.F	p.F	LF	08.04.21_WWA_BRK
p.F	p.F	LF	08.04.21_WWA_BRK
p.F	p.F	LF	08.04.21_WWA_BRK
p.F	p.F	LF	08.04.21_WWA_BRK
p.F	p.F	LF	08.04.21_WWA_BRK
p.F	p.F	LF	08.04.21_WWA_BRK
p.F	p.F	LF	08.04.21_WWA_BRK
p.F	p.F	LF	08.04.21_WWA_BRK
p.F	p.F	LF	08.04.21_WWA_BRK
p.F	p.F	LF	08.04.21_WWA_BRK
p.F	p.F	LF	08.04.21_WWA_BRK
p.F	p.F	LF	08.04.21_WWA_BRK
p.F	p.F	LF	08.04.21_WWA_BRK
p.F	p.F	LF	08.04.21_WWA_BRK
p.F	p.F	LF	08.04.21_WWA_BRK
p.F	p.F	LF	08.04.21_WWA_BRK
p.F	p.F	LF	08.04.21_WWA_BRK
p.F	p.F	LF	08.04.21_WWA_BRK
p.F	p.F	LF	08.04.21_WWA_BRK
p.F	p.F	LF	08.04.21_WWA_BRK
p.F	p.F	LF	08.04.21_WWA_BRK
p.F	p.F	LF	08.04.21_WWA_BRK
p.F	p.F	LF	08.04.21_WWA_BRK
p.F	p.F	LF	08.04.21_WWA_BRK
p.F	p.F	LF	08.04.21_WWA_BRK
p.F	p.F	LF	08.04.21_WWA_BRK
p.F	p.F	LF	08.04.21_WWA_BRK
p.F	p.F	LF	08.04.21_WWA_BRK
p.F	p.F	LF	08.04.21_WWA_BRK
p.F	p.F	LF	08.04.21_WWA_BRK
p.F	p.F	LF	08.04.21_WWA_BRK
p.F	p.F	LF	08.04.21_WWA_BRK
p.F	p.F	LF	08.04.21_WWA_BRK
p.F	p.F	LF	08.04.21_WWA_BRK
p.F	p.F	LF	08.04.21_WWA_BRK
p.F	p.F	LF	08.04.21_WWA_BRK
p.F	p.F	LF	08.04.21_WWA_BRK
p.F	p.F	LF	08.04.21_WWA_BRK
p.F	p.F	LF	08.04.21_WWA_BRK
p.F	p.F	LF	08.04.21_WWA_BRK
p.F	p.F	LF	08.04.21_WWA_BRK
p.F	p.F	LF	08.04.21_WWA_BRK
p.F	p.F	LF	08.04.21_WWA_BRK
p.F	p.F	LF	08.04.21_WWA_BRK
p.F	p.F	LF	08.04.21_WWA_BRK
p.F	p.F	LF	08.04.21_WWA_BRK
p.F	p.F	LF	08.04.21_WWA_BRK
p.F	p.F	LF	08.04.21_WWA_BRK
p.F	p.F	LF	08.04.21_WWA_BRK
p.F	p.F	LF	08.04.21_WWA_BRK
p.F	p.F	LF	08.04.21_WWA_BRK
p.F	p.F	LF	08.04.21_WWA_BRK
p.F	p.F	LF	08.04.21_WWA_BRK
p.F	p.F	LF	08.04.21_WWA_BRK
p.F	p.F	LF	08.04.21_WWA_BRK
p.F	p.F	LF	08.04.21_WWA_BRK
p.F	p.F	LF	08.04.21_WWA_BRK
p.F	p.F	LF	08.04.21_WWA_BRK
p.F	p.F	LF	08.04.21_WWA_BRK
p.F	p.F	LF	08.04.21_WWA_BRK
p.F	p.F	LF	08.04.21_WWA_BRK
p.F	p.F	LF	08.04.21_WWA_BRK
p.F	p.F	LF	08.04.21_WWA_BRK
p.F	p.F	LF	08.04.21_WWA_BRK
p.F	p.F	LF	08.04.21_WWA_BRK
p.F	p.F	LF	08.04.21_WWA_BRK
p.F	p.F	LF	08.04.21_WWA_BRK
p.F	p.F	LF	08.04.21_WWA_BRK
p.F	p.F	LF	08.04.21_WWA_BRK
p.F	p.F	LF	08.04.21_WWA_BRK
p.F	p.F	LF	08.04.21_WWA_BRK
p.F	p.F	LF	08.04.21_WWA_BRK
p.F	p.F	LF	08.04.21_WWA_BRK
p.F	p.F	LF	08.04.21_WWA_BRK
p.F	p.F	LF	08.04.21_WWA_BRK
p.F	p.F	LF	08.04.21_WWA_BRK
p.F	p.F	LF	08.04.21_WWA_BRK
p.F	p.F	LF	08.04.21_WWA_BRK
p.F	p.F	LF	08.04.21_WWA_BRK
p.F	p.F	LF	08.04.21_WWA_BRK
p.F	p.F	LF	08.04.21_WWA_BRK
p.F	p.F	LF	08.04.21_WWA_BRK
p.F	p.F	LF	08.04.21_WWA_BRK
p.F	p.F	LF	08.04.21_WWA_BRK
p.F	p.F	LF	08.04.21_WWA_BRK
p.F	p.F	LF	08.04.21_WWA_BRK
p.F	p.F	LF	08.04.21_WWA_BRK
p.F	p.F	LF	08.04.21_WWA_BRK
p.F	p.F	LF	08.04.21_WWA_BRK
p.F	p.F	LF	08.04.21_WWA_BRK
p.F	p.F	LF	08.04.21_WWA_BRK
p.F	p.F	LF	08.04.21_WWA_BRK
p.F	p.F	LF	08.04.21_WWA_BRK
p.F	p.F	LF	08.04.21_WWA_BRK
p.F	p.F	LF	08.04.21_WWA_BRK
p.F	p.F	LF	08.04.21_WWA_BRK
p.F	p.F	LF	08.04.21_WWA_BRK
p.F	p.F	LF	08.04.21_WWA_BRK
p.F	p.F	LF	08.04.21_WWA_BRK
p.F	p.F	LF	08.04.21_WWA_BRK
p.F	p.F	LF	08.04.21_WWA_BRK
p.F	p.F	LF	08.04.21_WWA_BRK
p.F	p.F	LF	08.04.21_WWA_BRK
p.F	p.F	LF	08.04.21_WWA_BRK
p.F	p.F	LF	08.04.21_WWA_BRK
p.F	p.F	LF	08.04.21_WWA_BRK
p.F	p.F	LF	08.04.21_WWA_BRK
p.F	p.F	LF	08.04.21_WWA_BRK
p.F	p.F	LF	08.04.21_WWA_BRK
p.F	p.F	LF	08.04.21_WWA_BRK
p.F	p.F	LF	08.04.21_WWA_BRK
p.F	p.F	LF	08.04.21_WWA_BRK
p.F	p.F	LF	08.04.21_WWA_BRK
p.F	p.F	LF	08.04.21_WWA_BRK
p.F	p.F	LF	08.04.21_WWA_BRK
p.F	p.F	LF	08.04.21_WWA_BRK
p.F	p.F	LF	08.04.21_WWA_BRK
p.F	p.F	LF	08.04.21_WWA_BRK
p.F	p.F	LF	08.04.21_WWA_BRK
p.F	p.F	LF	08.04.21_WWA_BRK
p.F	p.F	LF	08.04.21_WWA_BRK
p.F	p.F	LF	08.04.21_WWA_BRK
p.F	p.F	LF	08.04.21_WWA_BRK
p.F	p.F	LF	08.04.21_WWA_BRK
p.F	p.F	LF	08.04.21_WWA_BRK
p.F	p.F	LF	08.04.21_WWA_BRK
p.F	p.F	LF	08.04.21_WWA_BRK
p.F	p.F	LF	08.04.21_WWA_BRK
p.F	p.F	LF	08.04.21_WWA_BRK
p.F	p.F	LF	08.04.21_WWA_BRK
p.F	p.F	LF	08.04.21_WWA_BRK
p.F	p.F	LF	08.04.21_WWA_BRK
p.F	p.F	LF	08.04.21_WWA_BRK
p.F	p.F	LF	08.04.21_WWA_BRK
p.F	p.F	LF	08.04.21_WWA_BRK
p.F	p.F	LF	08.04.21_WWA_BRK
p.F	p.F	LF	08.04.21_WWA_BRK
p.F	p.F	LF	08.04.21_WWA_BRK
p.F	p.F	LF	08.04.21_WWA_BRK
p.F	p.F	LF	08.04.21_WWA_BRK
p.F	p.F	LF	08.04.21_WWA_BRK
p.F	p.F	LF	08.04.21_WWA_BRK
p.F	p.F	LF	08.04.21_WWA_BRK
p.F	p.F	LF	08.04.21_WWA_BRK
p.F	p.F	LF	08.04.21_WWA_BRK
p.F	p.F	LF	08.04.21_WWA_BRK
p.F	p.F	LF	08.04.21_WWA_BRK
p.F	p.F	LF	08.04.21_WWA_BRK
p.F	p.F	LF	08.04.21_WWA_BRK
p.F	p.F	LF	08.04.21_WWA_BRK
p.F	p.F	LF	08.04.21_WWA_BRK
p.F	p.F	LF	08.04.21_WWA_BRK
p.F	p.F	LF	08.04.21_WWA_BRK
p.F	p.F	LF	08.04.21_WWA_BRK
p.F	p.F	LF	08.04.21_WWA_BRK
p.F	p.F	LF	08.04.21_WWA_BRK
p.F	p.F	LF	08.04.21_WWA_BRK
p.F	p.F	LF	08.04.21_WWA_BRK
p.F	p.F	LF	08.04.21_WWA_BRK
p.F	p.F	LF	08.04.21_WWA_BRK
p.F	p.F	LF	08.04.21_WWA_BRK
p.F	p.F	LF	08.04.21_WWA_BRK
p.F	p.F	LF	08.04.21_WWA_BRK
p.F	p.F	LF	08.04.21_WWA_BRK
p.F	p.F	LF	08.04.21_WWA_BRK
p.F	p.F	LF	08.04.21_WWA_BRK
p.F	p.F	LF	08.04.21_WWA_BRK
p.F	fo.M	LF	08.04.21_WWA_BRK
fo.M	c.M	LF	08.04.21_WWA_BRK
c.M	p.F	LF	08.04.21_WWA_BRK
p.F	p.F	LF	08.04.21_WWA_BRK
p.F	p.F	LF	08.04.21_WWA_BRK
w.M	p.M	LF	07.05.21_NPV_WAN
p.M	p.M	LF	07.05.21_NPV_WAN
p.M	p.M	LF	07.05.21_NPV_WAN
p.M	fo.M	LF	07.05.21_NPV_WAN
fo.M	fo.M	LF	07.05.21_NPV_WAN
fo.M	w.M	LF	07.05.21_NPV_WAN
w.M	fo.M	LF	07.05.21_NPV_WAN
fo.M	fo.M	LF	07.05.21_NPV_WAN
fo.M	p.M	LF	07.05.21_NPV_WAN
p.M	p.M	LF	07.05.21_NPV_WAN
p.M	w.M	LF	07.05.21_NPV_WAN
w.M	p.M	LF	07.05.21_NPV_WAN
p.M	p.M	LF	07.05.21_NPV_WAN
p.M	p.M	LF	07.05.21_NPV_WAN
p.M	p.M	LF	07.05.21_NPV_WAN
p.M	fo.M	LF	07.05.21_NPV_WAN
fo.M	p.M	LF	07.05.21_NPV_WAN
p.M	p.M	LF	07.05.21_NPV_WAN
p.M	w.M	LF	07.05.21_NPV_WAN
w.M	p.M	LF	07.05.21_NPV_WAN
p.M	p.M	LF	07.05.21_NPV_WAN
p.M	p.M	LF	07.05.21_NPV_WAN
p.M	p.M	LF	07.05.21_NPV_WAN
p.M	p.M	LF	07.05.21_NPV_WAN
p.M	fo.M	LF	07.05.21_NPV_WAN
fo.M	fo.F	LF	07.05.21_NPV_WAN
fo.F	fo.M	LF	07.05.21_NPV_WAN
fo.M	p.M	LF	07.05.21_NPV_WAN
p.M	p.M	LF	07.05.21_NPV_WAN
p.M	p.M	LF	07.05.21_NPV_WAN
p.M	p.M	LF	07.05.21_NPV_WAN
w.F	p.F	LF	03.05.21_CUM_MON
p.F	w.F	LF	03.05.21_CUM_MON
w.F	fo.F	LF	03.05.21_CUM_MON
fo.F	p.F	LF	03.05.21_CUM_MON
p.F	p.F	LF	03.05.21_CUM_MON
p.F	p.F	LF	03.05.21_CUM_MON
p.F	w.F	LF	03.05.21_CUM_MON
w.F	p.F	LF	03.05.21_CUM_MON
p.F	w.F	LF	03.05.21_CUM_MON
w.F	w.F	LF	03.05.21_CUM_MON
w.F	p.F	LF	03.05.21_CUM_MON
p.F	w.F	LF	03.05.21_CUM_MON
w.F	p.F	LF	03.05.21_CUM_MON
p.F	w.F	LF	03.05.21_CUM_MON
w.F	p.F	LF	03.05.21_CUM_MON
p.F	w.F	LF	03.05.21_CUM_MON
w.F	w.F	LF	03.05.21_CUM_MON
w.F	w.F	LF	03.05.21_CUM_MON
w.F	p.F	LF	03.05.21_CUM_MON
p.F	p.F	LF	03.05.21_CUM_MON
p.F	p.F	LF	03.05.21_CUM_MON
p.F	wf.F	LF	03.05.21_CUM_MON
wf.F	p.F	LF	03.05.21_CUM_MON
p.F	p.F	LF	03.05.21_CUM_MON
p.F	w.F	LF	03.05.21_CUM_MON
w.F	p.F	LF	03.05.21_CUM_MON
p.F	p.F	LF	03.05.21_CUM_MON
p.F	p.F	LF	03.05.21_CUM_MON
p.F	p.F	LF	03.05.21_CUM_MON
p.F	p.F	LF	03.05.21_CUM_MON
p.F	fo.M	LF	03.05.21_CUM_MON
fo.M	p.F	LF	03.05.21_CUM_MON
p.F	p.F	LF	03.05.21_CUM_MON
p.F	p.F	LF	03.05.21_CUM_MON
p.F	p.F	LF	03.05.21_CUM_MON
p.F	p.M	LF	03.05.21_CUM_MON
p.M	p.F	LF	03.05.21_CUM_MON
p.F	p.M	LF	03.05.21_CUM_MON
p.M	fo.F	LF	03.05.21_CUM_MON
fo.F	p.M	LF	03.05.21_CUM_MON
p.M	p.F	LF	03.05.21_CUM_MON
p.F	p.M	LF	03.05.21_CUM_MON
p.M	p.M	LF	03.05.21_CUM_MON
p.M	p.M	LF	03.05.21_CUM_MON
p.M	p.M	LF	03.05.21_CUM_MON
p.M	p.M	LF	03.05.21_CUM_MON
p.M	p.M	LF	03.05.21_CUM_MON
p.M	p.M	LF	03.05.21_CUM_MON
p.M	p.M	LF	03.05.21_CUM_MON
p.M	p.M	LF	03.05.21_CUM_MON
p.M	fo.M	LF	03.05.21_CUM_MON
fo.F	fo.F	LF	23.04.21_CRA_DPW
fo.F	fo.M	LF	23.04.21_CRA_DPW
fo.M	c.M	LF	23.04.21_CRA_DPW
c.M	fo.F	LF	23.04.21_CRA_DPW
fo.F	fo.F	LF	23.04.21_CRA_DPW
fo.F	fo.F	LF	23.04.21_CRA_DPW
fo.F	fo.F	LF	23.04.21_CRA_DPW
fo.F	fo.F	LF	23.04.21_CRA_DPW
fo.F	fo.F	LF	23.04.21_CRA_DPW
fo.F	fo.M	LF	23.04.21_CRA_DPW
fo.M	w.M	LF	23.04.21_CRA_DPW
w.M	w.F	LF	23.04.21_CRA_DPW
w.F	fo.M	LF	23.04.21_CRA_DPW
fo.M	p.M	LF	23.04.21_CRA_DPW
p.M	p.M	LF	23.04.21_CRA_DPW
p.M	p.M	LF	23.04.21_CRA_DPW
p.M	p.M	LF	23.04.21_CRA_DPW
p.M	p.M	LF	23.04.21_CRA_DPW
p.M	p.M	LF	23.04.21_CRA_DPW
p.M	p.M	LF	23.04.21_CRA_DPW
p.M	p.M	LF	23.04.21_CRA_DPW
p.M	fo.F	LF	23.04.21_CRA_DPW
fo.F	fo.F	LF	23.04.21_CRA_DPW
fo.F	fo.F	LF	23.04.21_CRA_DPW
fo.F	fo.F	LF	23.04.21_CRA_DPW
fo.F	fo.M	LF	23.04.21_CRA_DPW
fo.M	fo.F	LF	23.04.21_CRA_DPW
fo.F	fo.F	LF	23.04.21_CRA_DPW
fo.F	fo.F	LF	23.04.21_CRA_DPW
fo.F	fo.F	LF	23.04.21_CRA_DPW
fo.F	fo.F	LF	23.04.21_CRA_DPW
fo.F	fo.F	LF	23.04.21_CRA_DPW
fo.F	c.M	LF	23.04.21_CRA_DPW
w.F	d.M	LF	20.04.21_PVD_BSN
d.M	d.M	LF	20.04.21_PVD_BSN
d.M	d.M	LF	20.04.21_PVD_BSN
d.M	d.M	LF	20.04.21_PVD_BSN
d.M	d.M	LF	20.04.21_PVD_BSN
d.M	fo.M	LF	20.04.21_PVD_BSN
fo.M	fo.M	LF	20.04.21_PVD_BSN
fo.M	c.M	LF	20.04.21_PVD_BSN
c.M	p.M	LF	20.04.21_PVD_BSN
p.M	fo.M	LF	20.04.21_PVD_BSN
fo.M	fo.F	LF	20.04.21_PVD_BSN
fo.F	fo.F	LF	20.04.21_PVD_BSN
fo.F	p.M	LF	20.04.21_PVD_BSN
p.M	p.M	LF	20.04.21_PVD_BSN
p.M	p.M	LF	20.04.21_PVD_BSN
p.M	w.F	LF	20.04.21_PVD_BSN
w.F	p.M	LF	20.04.21_PVD_BSN
p.M	p.M	LF	20.04.21_PVD_BSN
p.M	d.M	LF	20.04.21_PVD_BSN
d.M	d.M	LF	20.04.21_PVD_BSN
d.M	d.M	LF	20.04.21_PVD_BSN
d.M	d.M	LF	20.04.21_PVD_BSN
d.M	d.M	LF	20.04.21_PVD_BSN
d.M	p.M	LF	20.04.21_PVD_BSN
p.M	d.M	LF	20.04.21_PVD_BSN
d.M	d.M	LF	20.04.21_PVD_BSN
d.M	p.M	LF	20.04.21_PVD_BSN
p.M	p.M	LF	20.04.21_PVD_BSN
p.M	p.F	LF	20.04.21_PVD_BSN
p.F	fo.M	LF	20.04.21_PVD_BSN
p.M	p.M	LF	14.04.21_PVD_WIT
p.M	p.M	LF	14.04.21_PVD_WIT
p.M	p.M	LF	14.04.21_PVD_WIT
p.M	p.M	LF	14.04.21_PVD_WIT
p.M	p.M	LF	14.04.21_PVD_WIT
p.M	p.M	LF	14.04.21_PVD_WIT
p.M	p.M	LF	14.04.21_PVD_WIT
p.M	p.M	LF	14.04.21_PVD_WIT
p.M	wf.M	LF	14.04.21_PVD_WIT
wf.M	p.F	LF	14.04.21_PVD_WIT
p.F	p.F	LF	14.04.21_PVD_WIT
p.F	p.F	LF	14.04.21_PVD_WIT
p.F	p.F	LF	14.04.21_PVD_WIT
p.F	p.F	LF	14.04.21_PVD_WIT
p.F	p.F	LF	14.04.21_PVD_WIT
p.F	p.F	LF	14.04.21_PVD_WIT
p.F	p.F	LF	14.04.21_PVD_WIT
p.F	c.M	LF	14.04.21_PVD_WIT
c.M	p.F	LF	14.04.21_PVD_WIT
p.F	c.M	LF	14.04.21_PVD_WIT
c.M	p.F	LF	14.04.21_PVD_WIT
p.F	c.M	LF	14.04.21_PVD_WIT
c.M	wf.M	LF	14.04.21_PVD_WIT
wf.M	c.M	LF	14.04.21_PVD_WIT
c.M	p.F	LF	14.04.21_PVD_WIT
p.F	c.M	LF	14.04.21_PVD_WIT
c.M	p.F	LF	14.04.21_PVD_WIT
p.F	c.M	LF	14.04.21_PVD_WIT
c.M	p.F	LF	14.04.21_PVD_WIT
p.F	c.M	LF	14.04.21_PVD_WIT
c.M	p.F	LF	14.04.21_PVD_WIT
p.F	c.M	LF	14.04.21_PVD_WIT
c.M	p.F	LF	14.04.21_PVD_WIT
p.F	c.M	LF	14.04.21_PVD_WIT
c.M	p.F	LF	14.04.21_PVD_WIT
p.F	c.M	LF	14.04.21_PVD_WIT
c.M	p.F	LF	14.04.21_PVD_WIT
p.F	c.M	LF	14.04.21_PVD_WIT
c.M	p.F	LF	14.04.21_PVD_WIT
p.F	c.M	LF	14.04.21_PVD_WIT
c.M	p.F	LF	14.04.21_PVD_WIT
p.F	c.M	LF	14.04.21_PVD_WIT
c.M	wf.M	LF	14.04.21_PVD_WIT
wf.M	c.M	LF	14.04.21_PVD_WIT
c.M	p.F	LF	14.04.21_PVD_WIT
p.F	c.M	LF	14.04.21_PVD_WIT
c.M	wf.M	LF	14.04.21_PVD_WIT
wf.M	c.M	LF	14.04.21_PVD_WIT
c.M	p.F	LF	14.04.21_PVD_WIT
p.F	c.M	LF	14.04.21_PVD_WIT
c.M	p.F	LF	14.04.21_PVD_WIT
p.F	c.M	LF	14.04.21_PVD_WIT
c.M	p.F	LF	14.04.21_PVD_WIT
p.F	c.M	LF	14.04.21_PVD_WIT
c.M	p.F	LF	14.04.21_PVD_WIT
p.F	c.M	LF	14.04.21_PVD_WIT
c.M	p.F	LF	14.04.21_PVD_WIT
p.F	c.M	LF	14.04.21_PVD_WIT
c.M	p.F	LF	14.04.21_PVD_WIT
p.F	c.M	LF	14.04.21_PVD_WIT
c.M	p.F	LF	14.04.21_PVD_WIT
p.F	c.M	LF	14.04.21_PVD_WIT
c.M	p.F	LF	14.04.21_PVD_WIT
p.F	c.M	LF	14.04.21_PVD_WIT
c.M	p.F	LF	14.04.21_PVD_WIT
p.F	c.M	LF	14.04.21_PVD_WIT
c.M	p.F	LF	14.04.21_PVD_WIT
p.F	c.M	LF	14.04.21_PVD_WIT
c.M	p.F	LF	14.04.21_PVD_WIT
p.F	c.M	LF	14.04.21_PVD_WIT
c.M	p.F	LF	14.04.21_PVD_WIT
p.F	c.M	LF	14.04.21_PVD_WIT
c.M	p.F	LF	14.04.21_PVD_WIT
p.F	c.M	LF	14.04.21_PVD_WIT
c.M	p.F	LF	14.04.21_PVD_WIT
p.F	c.M	LF	14.04.21_PVD_WIT
c.M	p.F	LF	14.04.21_PVD_WIT
p.F	c.M	LF	14.04.21_PVD_WIT
c.M	p.F	LF	14.04.21_PVD_WIT
p.F	c.M	LF	14.04.21_PVD_WIT
c.M	p.F	LF	14.04.21_PVD_WIT
p.F	c.M	LF	14.04.21_PVD_WIT
c.M	p.F	LF	14.04.21_PVD_WIT
p.F	c.M	LF	14.04.21_PVD_WIT
c.M	p.F	LF	14.04.21_PVD_WIT
p.F	c.M	LF	14.04.21_PVD_WIT
c.M	p.F	LF	14.04.21_PVD_WIT
p.F	c.M	LF	14.04.21_PVD_WIT
c.M	p.F	LF	14.04.21_PVD_WIT
p.F	c.M	LF	14.04.21_PVD_WIT
c.M	p.F	LF	14.04.21_PVD_WIT
p.F	c.M	LF	14.04.21_PVD_WIT
c.M	p.F	LF	14.04.21_PVD_WIT
p.F	c.M	LF	14.04.21_PVD_WIT
c.M	fo.M	LF	14.04.21_PVD_WIT
fo.M	c.M	LF	14.04.21_PVD_WIT
c.M	p.F	LF	14.04.21_PVD_WIT
p.F	c.M	LF	14.04.21_PVD_WIT
c.M	w.F	LF	14.04.21_PVD_WIT
w.F	c.M	LF	14.04.21_PVD_WIT
c.M	p.F	LF	14.04.21_PVD_WIT
p.F	c.M	LF	14.04.21_PVD_WIT
c.M	p.F	LF	14.04.21_PVD_WIT
p.F	c.M	LF	14.04.21_PVD_WIT
c.M	p.F	LF	14.04.21_PVD_WIT
p.F	c.M	LF	14.04.21_PVD_WIT
c.M	p.F	LF	14.04.21_PVD_WIT
p.F	c.M	LF	14.04.21_PVD_WIT
c.M	p.F	LF	14.04.21_PVD_WIT
p.F	c.M	LF	14.04.21_PVD_WIT
c.M	p.F	LF	14.04.21_PVD_WIT
p.F	c.M	LF	14.04.21_PVD_WIT
c.M	p.F	LF	14.04.21_PVD_WIT
p.F	c.M	LF	14.04.21_PVD_WIT
c.M	p.F	LF	14.04.21_PVD_WIT
p.F	c.M	LF	14.04.21_PVD_WIT
c.M	p.F	LF	14.04.21_PVD_WIT
p.F	c.M	LF	14.04.21_PVD_WIT
c.M	p.F	LF	14.04.21_PVD_WIT
p.F	c.M	LF	14.04.21_PVD_WIT
c.M	p.F	LF	14.04.21_PVD_WIT
p.F	c.M	LF	14.04.21_PVD_WIT
c.M	p.F	LF	14.04.21_PVD_WIT
p.F	c.M	LF	14.04.21_PVD_WIT
c.M	p.F	LF	14.04.21_PVD_WIT
p.F	c.M	LF	14.04.21_PVD_WIT
c.M	p.F	LF	14.04.21_PVD_WIT
p.F	c.M	LF	14.04.21_PVD_WIT
c.M	p.F	LF	14.04.21_PVD_WIT
p.F	c.M	LF	14.04.21_PVD_WIT
c.M	p.F	LF	14.04.21_PVD_WIT
p.F	c.M	LF	14.04.21_PVD_WIT
c.M	p.F	LF	14.04.21_PVD_WIT
p.F	c.M	LF	14.04.21_PVD_WIT
c.M	p.F	LF	14.04.21_PVD_WIT
p.F	c.M	LF	14.04.21_PVD_WIT
c.M	p.F	LF	14.04.21_PVD_WIT
p.F	c.M	LF	14.04.21_PVD_WIT
c.M	p.F	LF	14.04.21_PVD_WIT
p.F	c.M	LF	14.04.21_PVD_WIT
c.M	p.F	LF	14.04.21_PVD_WIT
p.F	c.M	LF	14.04.21_PVD_WIT
c.M	p.F	LF	14.04.21_PVD_WIT
p.F	c.M	LF	14.04.21_PVD_WIT
c.M	fo.M	LF	14.04.21_PVD_WIT
fo.M	c.M	LF	14.04.21_PVD_WIT
c.M	p.F	LF	14.04.21_PVD_WIT
p.F	c.M	LF	14.04.21_PVD_WIT
c.M	p.F	LF	14.04.21_PVD_WIT
p.F	c.M	LF	14.04.21_PVD_WIT
c.M	p.F	LF	14.04.21_PVD_WIT
p.F	c.M	LF	14.04.21_PVD_WIT
c.M	p.F	LF	14.04.21_PVD_WIT
p.F	c.M	LF	14.04.21_PVD_WIT
c.M	wf.M	LF	14.04.21_PVD_WIT
wf.M	c.M	LF	14.04.21_PVD_WIT
c.M	p.F	LF	14.04.21_PVD_WIT
p.F	c.M	LF	14.04.21_PVD_WIT
c.M	p.F	LF	14.04.21_PVD_WIT
p.F	c.M	LF	14.04.21_PVD_WIT
c.M	p.F	LF	14.04.21_PVD_WIT
p.F	c.M	LF	14.04.21_PVD_WIT
c.M	p.F	LF	14.04.21_PVD_WIT
p.F	c.M	LF	14.04.21_PVD_WIT
c.M	p.F	LF	14.04.21_PVD_WIT
p.F	c.M	LF	14.04.21_PVD_WIT
c.M	fo.M	LF	14.04.21_PVD_WIT
fo.M	c.M	LF	14.04.21_PVD_WIT
c.M	p.F	LF	14.04.21_PVD_WIT
p.F	c.M	LF	14.04.21_PVD_WIT
c.M	p.F	LF	14.04.21_PVD_WIT
p.F	c.M	LF	14.04.21_PVD_WIT
c.M	p.F	LF	14.04.21_PVD_WIT
p.F	c.M	LF	14.04.21_PVD_WIT
c.M	p.F	LF	14.04.21_PVD_WIT
p.F	c.M	LF	14.04.21_PVD_WIT
c.M	p.F	LF	14.04.21_PVD_WIT
p.F	c.M	LF	14.04.21_PVD_WIT
c.M	p.F	LF	14.04.21_PVD_WIT
p.F	c.M	LF	14.04.21_PVD_WIT
c.M	p.F	LF	14.04.21_PVD_WIT
p.F	c.M	LF	14.04.21_PVD_WIT
c.M	p.F	LF	14.04.21_PVD_WIT
p.F	c.M	LF	14.04.21_PVD_WIT
c.M	p.F	LF	14.04.21_PVD_WIT
p.F	c.M	LF	14.04.21_PVD_WIT
c.M	p.F	LF	14.04.21_PVD_WIT
p.F	c.M	LF	14.04.21_PVD_WIT
c.M	p.F	LF	14.04.21_PVD_WIT
p.F	c.M	LF	14.04.21_PVD_WIT
c.M	fo.M	LF	14.04.21_PVD_WIT
fo.M	c.M	LF	14.04.21_PVD_WIT
c.M	fo.M	LF	14.04.21_PVD_WIT
fo.M	c.M	LF	14.04.21_PVD_WIT
c.M	p.F	LF	14.04.21_PVD_WIT
p.F	c.M	LF	14.04.21_PVD_WIT
c.M	p.F	LF	14.04.21_PVD_WIT
p.F	c.M	LF	14.04.21_PVD_WIT
c.M	p.F	LF	14.04.21_PVD_WIT
p.F	c.M	LF	14.04.21_PVD_WIT
c.M	p.F	LF	14.04.21_PVD_WIT
p.F	c.M	LF	14.04.21_PVD_WIT
c.M	fo.M	LF	14.04.21_PVD_WIT
fo.M	c.M	LF	14.04.21_PVD_WIT
c.M	p.F	LF	14.04.21_PVD_WIT
p.F	c.M	LF	14.04.21_PVD_WIT
c.M	fo.M	LF	14.04.21_PVD_WIT
fo.M	c.M	LF	14.04.21_PVD_WIT
c.M	fo.M	LF	14.04.21_PVD_WIT
fo.M	c.M	LF	14.04.21_PVD_WIT
c.M	p.F	LF	14.04.21_PVD_WIT
p.F	c.M	LF	14.04.21_PVD_WIT
c.M	p.F	LF	14.04.21_PVD_WIT
p.F	c.M	LF	14.04.21_PVD_WIT
c.M	fo.M	LF	14.04.21_PVD_WIT
fo.M	c.M	LF	14.04.21_PVD_WIT
c.M	p.F	LF	14.04.21_PVD_WIT
p.F	c.M	LF	14.04.21_PVD_WIT
c.M	p.F	LF	14.04.21_PVD_WIT
p.F	c.M	LF	14.04.21_PVD_WIT
c.M	p.F	LF	14.04.21_PVD_WIT
p.F	c.M	LF	14.04.21_PVD_WIT
c.M	fo.M	LF	14.04.21_PVD_WIT
fo.M	c.M	LF	14.04.21_PVD_WIT
c.M	p.F	LF	14.04.21_PVD_WIT
p.F	c.M	LF	14.04.21_PVD_WIT
c.M	p.F	LF	14.04.21_PVD_WIT
p.F	c.M	LF	14.04.21_PVD_WIT
c.M	p.F	LF	14.04.21_PVD_WIT
p.F	c.M	LF	14.04.21_PVD_WIT
c.M	fo.M	LF	14.04.21_PVD_WIT
fo.M	c.M	LF	14.04.21_PVD_WIT
c.M	p.F	LF	14.04.21_PVD_WIT
p.F	c.M	LF	14.04.21_PVD_WIT
c.M	fo.M	LF	14.04.21_PVD_WIT
fo.M	c.M	LF	14.04.21_PVD_WIT
c.M	p.F	LF	14.04.21_PVD_WIT
p.F	c.M	LF	14.04.21_PVD_WIT
c.M	fo.M	LF	14.04.21_PVD_WIT
fo.M	c.M	LF	14.04.21_PVD_WIT
c.M	p.F	LF	14.04.21_PVD_WIT
p.F	c.M	LF	14.04.21_PVD_WIT
c.M	p.F	LF	14.04.21_PVD_WIT
p.F	c.M	LF	14.04.21_PVD_WIT
c.M	p.F	LF	14.04.21_PVD_WIT
p.F	c.M	LF	14.04.21_PVD_WIT
c.M	p.F	LF	14.04.21_PVD_WIT
p.F	c.M	LF	14.04.21_PVD_WIT
c.M	p.F	LF	14.04.21_PVD_WIT
p.F	c.M	LF	14.04.21_PVD_WIT
c.M	p.F	LF	14.04.21_PVD_WIT
p.F	c.M	LF	14.04.21_PVD_WIT
c.M	fo.M	LF	14.04.21_PVD_WIT
fo.M	c.M	LF	14.04.21_PVD_WIT
c.M	p.F	LF	14.04.21_PVD_WIT
p.F	c.M	LF	14.04.21_PVD_WIT
c.M	fo.M	LF	14.04.21_PVD_WIT
fo.M	c.M	LF	14.04.21_PVD_WIT
c.M	p.F	LF	14.04.21_PVD_WIT
p.F	c.M	LF	14.04.21_PVD_WIT
c.M	fo.M	LF	14.04.21_PVD_WIT
fo.M	c.M	LF	14.04.21_PVD_WIT
c.M	fo.M	LF	14.04.21_PVD_WIT
fo.M	c.M	LF	14.04.21_PVD_WIT
c.M	p.F	LF	14.04.21_PVD_WIT
p.F	c.M	LF	14.04.21_PVD_WIT
c.M	fo.M	LF	14.04.21_PVD_WIT
fo.M	c.M	LF	14.04.21_PVD_WIT
c.M	p.F	LF	14.04.21_PVD_WIT
p.F	c.M	LF	14.04.21_PVD_WIT
c.M	fo.M	LF	14.04.21_PVD_WIT
fo.M	c.M	LF	14.04.21_PVD_WIT
c.M	p.F	LF	14.04.21_PVD_WIT
p.F	c.M	LF	14.04.21_PVD_WIT
c.M	fo.M	LF	14.04.21_PVD_WIT
fo.M	fo.M	LF	14.04.21_PVD_WIT
fo.M	p.F	LF	14.04.21_PVD_WIT
p.F	fo.M	LF	14.04.21_PVD_WIT
fo.M	fo.M	LF	14.04.21_PVD_WIT
fo.M	p.F	LF	14.04.21_PVD_WIT
p.F	p.F	LF	14.04.21_PVD_WIT
p.F	p.F	LF	14.04.21_PVD_WIT
p.F	wf.M	LF	14.04.21_PVD_WIT
wf.M	fo.M	LF	14.04.21_PVD_WIT
fo.M	p.F	LF	14.04.21_PVD_WIT
p.F	fo.F	LF	14.04.21_PVD_WIT
fo.F	p.F	LF	14.04.21_PVD_WIT
p.F	p.F	LF	14.04.21_PVD_WIT
p.F	p.F	LF	14.04.21_PVD_WIT
p.F	p.F	LF	14.04.21_PVD_WIT
p.F	p.F	LF	14.04.21_PVD_WIT
p.F	p.F	LF	14.04.21_PVD_WIT
p.F	p.F	LF	14.04.21_PVD_WIT
p.F	p.F	LF	14.04.21_PVD_WIT
p.F	p.F	LF	14.04.21_PVD_WIT
p.F	p.F	LF	14.04.21_PVD_WIT
p.F	p.F	LF	14.04.21_PVD_WIT
p.F	p.F	LF	14.04.21_PVD_WIT
p.F	p.F	LF	14.04.21_PVD_WIT
p.F	p.F	LF	14.04.21_PVD_WIT
p.F	p.F	LF	14.04.21_PVD_WIT
p.F	p.F	LF	14.04.21_PVD_WIT
p.F	p.F	LF	14.04.21_PVD_WIT
p.F	p.F	LF	14.04.21_PVD_WIT
p.F	fo.M	LF	14.04.21_PVD_WIT
fo.M	p.F	LF	14.04.21_PVD_WIT
p.F	p.F	LF	14.04.21_PVD_WIT
p.F	p.F	LF	14.04.21_PVD_WIT
p.F	p.F	LF	14.04.21_PVD_WIT
p.F	fo.M	LF	14.04.21_PVD_WIT
fo.M	p.F	LF	14.04.21_PVD_WIT
p.F	p.F	LF	14.04.21_PVD_WIT
p.F	p.F	LF	14.04.21_PVD_WIT
p.F	p.F	LF	14.04.21_PVD_WIT
p.F	p.F	LF	14.04.21_PVD_WIT
p.F	p.F	LF	14.04.21_PVD_WIT
p.F	p.F	LF	14.04.21_PVD_WIT
p.F	p.F	LF	14.04.21_PVD_WIT
p.F	p.F	LF	14.04.21_PVD_WIT
p.F	p.F	LF	14.04.21_PVD_WIT
p.F	fo.M	LF	14.04.21_PVD_WIT
fo.M	p.F	LF	14.04.21_PVD_WIT
p.F	p.F	LF	14.04.21_PVD_WIT
p.F	p.F	LF	14.04.21_PVD_WIT
p.F	p.F	LF	14.04.21_PVD_WIT
p.F	fo.M	LF	14.04.21_PVD_WIT
fo.M	p.F	LF	14.04.21_PVD_WIT
p.F	p.F	LF	14.04.21_PVD_WIT
p.F	p.F	LF	14.04.21_PVD_WIT
p.F	p.F	LF	14.04.21_PVD_WIT
p.F	p.F	LF	14.04.21_PVD_WIT
p.F	fo.M	LF	14.04.21_PVD_WIT
fo.M	p.F	LF	14.04.21_PVD_WIT
p.F	p.F	LF	14.04.21_PVD_WIT
p.F	p.F	LF	14.04.21_PVD_WIT
p.F	p.F	LF	14.04.21_PVD_WIT
p.F	p.F	LF	14.04.21_PVD_WIT
p.F	p.F	LF	14.04.21_PVD_WIT
p.F	fo.F	LF	14.04.21_PVD_WIT
fo.F	p.F	LF	14.04.21_PVD_WIT
p.F	p.F	LF	14.04.21_PVD_WIT
p.F	p.F	LF	14.04.21_PVD_WIT
p.F	fo.M	LF	14.04.21_PVD_WIT
fo.M	p.F	LF	14.04.21_PVD_WIT
p.F	p.F	LF	14.04.21_PVD_WIT
p.F	p.F	LF	14.04.21_PVD_WIT
p.F	p.F	LF	14.04.21_PVD_WIT
p.F	fo.M	LF	14.04.21_PVD_WIT
fo.M	p.F	LF	14.04.21_PVD_WIT
p.F	p.F	LF	14.04.21_PVD_WIT
p.F	p.F	LF	14.04.21_PVD_WIT
p.F	p.F	LF	14.04.21_PVD_WIT
p.F	fo.M	LF	14.04.21_PVD_WIT
fo.M	p.F	LF	14.04.21_PVD_WIT
p.F	p.F	LF	14.04.21_PVD_WIT
p.F	p.F	LF	14.04.21_PVD_WIT
p.F	fo.M	LF	14.04.21_PVD_WIT
fo.M	p.F	LF	14.04.21_PVD_WIT
p.F	p.F	LF	14.04.21_PVD_WIT
p.F	p.F	LF	14.04.21_PVD_WIT
p.F	fo.M	LF	14.04.21_PVD_WIT
fo.M	fo.M	LF	14.04.21_PVD_WIT
fo.M	p.F	LF	14.04.21_PVD_WIT
p.F	fo.F	LF	14.04.21_PVD_WIT
fo.F	p.F	LF	14.04.21_PVD_WIT
p.F	p.F	LF	14.04.21_PVD_WIT
p.F	p.F	LF	14.04.21_PVD_WIT
p.F	fo.M	LF	14.04.21_PVD_WIT
fo.M	fo.M	LF	14.04.21_PVD_WIT
fo.M	fo.M	LF	14.04.21_PVD_WIT
fo.M	fo.M	LF	14.04.21_PVD_WIT
fo.M	fo.M	LF	14.04.21_PVD_WIT
fo.M	p.F	LF	14.04.21_PVD_WIT
p.F	p.F	LF	14.04.21_PVD_WIT
p.F	p.F	LF	14.04.21_PVD_WIT
p.F	fo.M	LF	14.04.21_PVD_WIT
fo.M	fo.M	LF	14.04.21_PVD_WIT
fo.M	p.F	LF	14.04.21_PVD_WIT
p.F	fo.M	LF	14.04.21_PVD_WIT
fo.M	p.F	LF	14.04.21_PVD_WIT
p.F	fo.F	LF	14.04.21_PVD_WIT
fo.M	w.M	LF	04.04.21_SMA_MOH
fo.M	fo.M	LF	19.04.21_EPV_WIL
fo.M	fo.M	LF	19.04.21_EPV_WIL
fo.M	w.F	LF	19.04.21_EPV_WIL
w.F	fo.M	LF	19.04.21_EPV_WIL
fo.M	p.F	LF	19.04.21_EPV_WIL
p.F	fo.M	LF	19.04.21_EPV_WIL
fo.M	p.F	LF	19.04.21_EPV_WIL
p.F	p.F	LF	19.04.21_EPV_WIL
p.F	p.F	LF	19.04.21_EPV_WIL
p.F	w.F	LF	19.04.21_EPV_WIL
w.F	p.F	LF	19.04.21_EPV_WIL
p.F	p.F	LF	19.04.21_EPV_WIL
p.F	p.F	LF	19.04.21_EPV_WIL
p.F	p.F	LF	19.04.21_EPV_WIL
p.F	fo.M	LF	19.04.21_EPV_WIL
fo.M	p.F	LF	19.04.21_EPV_WIL
p.F	fo.M	LF	19.04.21_EPV_WIL
fo.M	p.F	LF	19.04.21_EPV_WIL
p.F	p.F	LF	19.04.21_EPV_WIL
p.F	fo.M	LF	19.04.21_EPV_WIL
fo.M	p.F	LF	19.04.21_EPV_WIL
p.F	w.F	LF	19.04.21_EPV_WIL
w.F	p.F	LF	19.04.21_EPV_WIL
p.F	p.F	LF	19.04.21_EPV_WIL
p.F	p.F	LF	19.04.21_EPV_WIL
p.F	p.F	LF	19.04.21_EPV_WIL
p.F	p.F	LF	19.04.21_EPV_WIL
p.F	p.F	LF	19.04.21_EPV_WIL
p.F	p.F	LF	19.04.21_EPV_WIL
p.F	p.F	LF	19.04.21_EPV_WIL
p.F	p.F	LF	19.04.21_EPV_WIL
p.F	p.F	LF	19.04.21_EPV_WIL
p.F	p.F	LF	19.04.21_EPV_WIL
p.F	p.F	LF	19.04.21_EPV_WIL
p.F	p.F	LF	19.04.21_EPV_WIL
p.F	p.F	LF	19.04.21_EPV_WIL
p.F	p.F	LF	19.04.21_EPV_WIL
p.F	p.F	LF	19.04.21_EPV_WIL
p.F	fo.M	LF	19.04.21_EPV_WIL
fo.M	p.F	LF	19.04.21_EPV_WIL
p.F	p.F	LF	19.04.21_EPV_WIL
p.F	p.F	LF	19.04.21_EPV_WIL
p.F	p.F	LF	19.04.21_EPV_WIL
p.F	p.F	LF	19.04.21_EPV_WIL
p.F	p.F	LF	19.04.21_EPV_WIL
p.F	p.F	LF	19.04.21_EPV_WIL
p.F	p.F	LF	19.04.21_EPV_WIL
p.F	p.F	LF	19.04.21_EPV_WIL
p.F	p.F	LF	19.04.21_EPV_WIL
p.F	p.F	LF	19.04.21_EPV_WIL
p.F	p.F	LF	19.04.21_EPV_WIL
p.F	p.F	LF	19.04.21_EPV_WIL
p.F	p.F	LF	19.04.21_EPV_WIL
p.F	p.F	LF	19.04.21_EPV_WIL
p.F	p.F	LF	19.04.21_EPV_WIL
p.F	p.F	LF	19.04.21_EPV_WIL
p.F	fo.M	LF	19.04.21_EPV_WIL
fo.M	p.F	LF	19.04.21_EPV_WIL
p.F	fo.M	LF	19.04.21_EPV_WIL
fo.M	p.F	LF	19.04.21_EPV_WIL
p.F	p.F	LF	19.04.21_EPV_WIL
p.F	p.F	LF	19.04.21_EPV_WIL
p.F	p.F	LF	19.04.21_EPV_WIL
p.F	p.F	LF	19.04.21_EPV_WIL
p.F	p.F	LF	19.04.21_EPV_WIL
p.F	p.F	LF	19.04.21_EPV_WIL
p.F	p.F	LF	19.04.21_EPV_WIL
p.F	p.F	LF	19.04.21_EPV_WIL
p.F	p.F	LF	19.04.21_EPV_WIL
p.F	p.F	LF	19.04.21_EPV_WIL
p.F	w.F	LF	19.04.21_EPV_WIL
w.F	p.F	LF	19.04.21_EPV_WIL
p.F	p.F	LF	19.04.21_EPV_WIL
p.F	p.F	LF	19.04.21_EPV_WIL
p.F	p.F	LF	19.04.21_EPV_WIL
p.F	p.F	LF	19.04.21_EPV_WIL
p.F	p.F	LF	19.04.21_EPV_WIL
p.F	p.F	LF	19.04.21_EPV_WIL
p.F	p.F	LF	19.04.21_EPV_WIL
p.F	p.F	LF	19.04.21_EPV_WIL
p.F	p.F	LF	19.04.21_EPV_WIL
p.F	fo.M	LF	19.04.21_EPV_WIL
fo.M	p.F	LF	19.04.21_EPV_WIL
p.F	p.F	LF	19.04.21_EPV_WIL
p.F	p.F	LF	19.04.21_EPV_WIL
p.F	fo.M	LF	19.04.21_EPV_WIL
fo.M	p.F	LF	19.04.21_EPV_WIL
p.F	p.F	LF	19.04.21_EPV_WIL
p.F	p.F	LF	19.04.21_EPV_WIL
p.F	p.F	LF	19.04.21_EPV_WIL
p.F	p.F	LF	19.04.21_EPV_WIL
p.F	p.F	LF	19.04.21_EPV_WIL
p.F	p.F	LF	19.04.21_EPV_WIL
p.F	p.F	LF	19.04.21_EPV_WIL
p.F	p.F	LF	19.04.21_EPV_WIL
p.F	p.F	LF	19.04.21_EPV_WIL
p.F	fo.M	LF	19.04.21_EPV_WIL
fo.M	p.F	LF	19.04.21_EPV_WIL
p.F	p.F	LF	19.04.21_EPV_WIL
p.F	fo.M	LF	19.04.21_EPV_WIL
fo.M	p.M	LF	19.04.21_EPV_WIL
p.M	fo.M	LF	19.04.21_EPV_WIL
fo.M	fo.M	LF	19.04.21_EPV_WIL
fo.M	fo.M	LF	19.04.21_EPV_WIL
fo.M	fo.M	LF	19.04.21_EPV_WIL
fo.M	w.M	LF	19.04.21_EPV_WIL
w.M	p.M	LF	19.04.21_EPV_WIL
p.M	fo.M	LF	19.04.21_EPV_WIL
fo.M	fo.M	LF	19.04.21_EPV_WIL
fo.M	fo.M	LF	19.04.21_EPV_WIL
fo.M	fo.M	LF	19.04.21_EPV_WIL
fo.M	c.M	LF	19.04.21_EPV_WIL
c.M	fo.M	LF	19.04.21_EPV_WIL
fo.M	fo.M	LF	19.04.21_EPV_WIL
fo.M	w.F	LF	19.04.21_EPV_WIL
w.F	fo.M	LF	19.04.21_EPV_WIL
fo.M	w.F	LF	19.04.21_EPV_WIL
w.F	p.F	LF	19.04.21_EPV_WIL
p.F	p.F	LF	19.04.21_EPV_WIL
p.F	p.F	LF	19.04.21_EPV_WIL
p.F	p.F	LF	19.04.21_EPV_WIL
p.F	p.F	LF	19.04.21_EPV_WIL
p.F	p.F	LF	19.04.21_EPV_WIL
p.F	d.M	LF	19.04.21_EPV_WIL
d.M	p.F	LF	19.04.21_EPV_WIL
p.F	p.F	LF	19.04.21_EPV_WIL

## Sheet: ss_pair_transition_data
behavior 0	behavior 1	treat	session
w.M	p.M	ss	26.04.21_JOH_SD3
p.M	p.M	ss	26.04.21_JOH_SD3
p.M	p.M	ss	26.04.21_JOH_SD3
p.M	p.M	ss	26.04.21_JOH_SD3
p.M	p.M	ss	26.04.21_JOH_SD3
p.M	p.M	ss	26.04.21_JOH_SD3
p.M	p.M	ss	26.04.21_JOH_SD3
p.M	p.M	ss	26.04.21_JOH_SD3
p.M	p.M	ss	26.04.21_JOH_SD3
p.M	p.M	ss	26.04.21_JOH_SD3
p.M	p.M	ss	26.04.21_JOH_SD3
p.M	p.M	ss	26.04.21_JOH_SD3
p.M	fo.M	ss	26.04.21_JOH_SD3
fo.M	p.M	ss	26.04.21_JOH_SD3
p.M	p.M	ss	26.04.21_JOH_SD3
p.M	p.M	ss	26.04.21_JOH_SD3
p.M	p.M	ss	26.04.21_JOH_SD3
p.M	p.M	ss	26.04.21_JOH_SD3
p.M	p.M	ss	26.04.21_JOH_SD3
p.M	p.M	ss	26.04.21_JOH_SD3
p.M	p.M	ss	26.04.21_JOH_SD3
p.M	p.M	ss	26.04.21_JOH_SD3
p.M	p.M	ss	26.04.21_JOH_SD3
p.M	p.M	ss	26.04.21_JOH_SD3
p.M	p.M	ss	26.04.21_JOH_SD3
p.M	p.M	ss	26.04.21_JOH_SD3
p.M	p.M	ss	26.04.21_JOH_SD3
p.M	p.M	ss	26.04.21_JOH_SD3
p.M	p.M	ss	26.04.21_JOH_SD3
p.M	p.M	ss	26.04.21_JOH_SD3
p.M	p.M	ss	26.04.21_JOH_SD3
p.M	p.M	ss	26.04.21_JOH_SD3
p.M	d.M	ss	26.04.21_JOH_SD3
d.M	d.M	ss	26.04.21_JOH_SD3
d.M	p.M	ss	26.04.21_JOH_SD3
p.M	d.M	ss	26.04.21_JOH_SD3
d.M	p.M	ss	26.04.21_JOH_SD3
p.M	p.M	ss	26.04.21_JOH_SD3
p.M	p.M	ss	26.04.21_JOH_SD3
p.M	p.M	ss	26.04.21_JOH_SD3
p.M	fo.M	ss	26.04.21_JOH_SD3
fo.M	p.M	ss	26.04.21_JOH_SD3
p.M	p.M	ss	26.04.21_JOH_SD3
p.M	p.M	ss	26.04.21_JOH_SD3
p.M	p.M	ss	26.04.21_JOH_SD3
p.M	p.M	ss	26.04.21_JOH_SD3
p.M	p.M	ss	26.04.21_JOH_SD3
p.M	p.M	ss	26.04.21_JOH_SD3
p.M	p.M	ss	26.04.21_JOH_SD3
p.M	p.M	ss	26.04.21_JOH_SD3
p.M	p.M	ss	26.04.21_JOH_SD3
p.M	p.M	ss	26.04.21_JOH_SD3
p.M	fo.M	ss	26.04.21_JOH_SD3
fo.M	d.M	ss	26.04.21_JOH_SD3
d.M	d.M	ss	26.04.21_JOH_SD3
d.M	d.M	ss	26.04.21_JOH_SD3
d.M	d.M	ss	26.04.21_JOH_SD3
d.M	d.M	ss	26.04.21_JOH_SD3
d.M	d.M	ss	26.04.21_JOH_SD3
d.M	d.M	ss	26.04.21_JOH_SD3
d.M	d.M	ss	26.04.21_JOH_SD3
d.M	d.M	ss	26.04.21_JOH_SD3
d.M	d.M	ss	26.04.21_JOH_SD3
d.M	d.M	ss	26.04.21_JOH_SD3
d.M	d.M	ss	26.04.21_JOH_SD3
d.M	d.M	ss	26.04.21_JOH_SD3
d.M	d.M	ss	26.04.21_JOH_SD3
d.M	d.M	ss	26.04.21_JOH_SD3
d.M	d.M	ss	26.04.21_JOH_SD3
d.M	d.M	ss	26.04.21_JOH_SD3
d.M	d.M	ss	26.04.21_JOH_SD3
d.M	d.M	ss	26.04.21_JOH_SD3
d.M	d.M	ss	26.04.21_JOH_SD3
d.M	d.M	ss	26.04.21_JOH_SD3
d.M	d.M	ss	26.04.21_JOH_SD3
d.M	d.M	ss	26.04.21_JOH_SD3
d.M	fo.M	ss	26.04.21_JOH_SD3
fo.M	p.F	ss	26.04.21_JOH_SD3
p.F	w.M	ss	26.04.21_JOH_SD3
w.M	wf.M	ss	26.04.21_JOH_SD3
wf.M	p.F	ss	26.04.21_JOH_SD3
p.F	p.F	ss	26.04.21_JOH_SD3
p.F	p.F	ss	26.04.21_JOH_SD3
p.F	p.F	ss	26.04.21_JOH_SD3
p.F	p.F	ss	26.04.21_JOH_SD3
p.F	p.F	ss	26.04.21_JOH_SD3
p.F	p.F	ss	26.04.21_JOH_SD3
p.F	p.F	ss	26.04.21_JOH_SD3
p.F	p.F	ss	26.04.21_JOH_SD3
p.F	p.F	ss	26.04.21_JOH_SD3
p.F	p.F	ss	26.04.21_JOH_SD3
p.F	p.F	ss	26.04.21_JOH_SD3
p.F	p.F	ss	26.04.21_JOH_SD3
p.F	p.F	ss	26.04.21_JOH_SD3
p.F	p.F	ss	26.04.21_JOH_SD3
p.F	fo.F	ss	26.04.21_JOH_SD3
fo.F	p.M	ss	26.04.21_JOH_SD3
p.M	w.M	ss	26.04.21_JOH_SD3
w.M	p.M	ss	26.04.21_JOH_SD3
p.M	p.M	ss	26.04.21_JOH_SD3
p.M	p.M	ss	26.04.21_JOH_SD3
p.M	p.M	ss	26.04.21_JOH_SD3
p.M	p.M	ss	26.04.21_JOH_SD3
p.M	p.M	ss	26.04.21_JOH_SD3
p.M	p.M	ss	26.04.21_JOH_SD3
p.M	p.M	ss	26.04.21_JOH_SD3
p.M	p.M	ss	26.04.21_JOH_SD3
p.M	p.M	ss	26.04.21_JOH_SD3
p.M	p.M	ss	26.04.21_JOH_SD3
p.M	p.M	ss	26.04.21_JOH_SD3
p.M	p.M	ss	26.04.21_JOH_SD3
w.M	fo.M	ss	25.03.21_BAR_PPD
fo.M	wf.M	ss	25.03.21_BAR_PPD
wf.M	p.F	ss	25.03.21_BAR_PPD
p.F	fo.M	ss	25.03.21_BAR_PPD
fo.M	fo.F	ss	25.03.21_BAR_PPD
fo.F	c.M	ss	25.03.21_BAR_PPD
c.M	p.F	ss	25.03.21_BAR_PPD
p.F	p.F	ss	25.03.21_BAR_PPD
p.F	p.F	ss	25.03.21_BAR_PPD
p.F	p.F	ss	25.03.21_BAR_PPD
p.F	p.F	ss	25.03.21_BAR_PPD
p.F	c.M	ss	25.03.21_BAR_PPD
c.M	d.F	ss	22.03.21_PAW_SM2
d.F	d.F	ss	22.03.21_PAW_SM2
d.F	d.F	ss	22.03.21_PAW_SM2
d.F	d.F	ss	22.03.21_PAW_SM2
d.F	d.F	ss	22.03.21_PAW_SM2
d.F	d.F	ss	22.03.21_PAW_SM2
d.F	d.F	ss	22.03.21_PAW_SM2
d.F	d.F	ss	22.03.21_PAW_SM2
d.F	d.F	ss	22.03.21_PAW_SM2
d.F	d.F	ss	22.03.21_PAW_SM2
d.F	d.F	ss	22.03.21_PAW_SM2
d.F	d.F	ss	22.03.21_PAW_SM2
d.F	d.F	ss	22.03.21_PAW_SM2
d.F	d.F	ss	22.03.21_PAW_SM2
d.F	fo.F	ss	22.03.21_PAW_SM2
fo.F	fo.M	ss	22.03.21_PAW_SM2
fo.M	p.M	ss	20.04.21_PVD_LMP
p.M	p.M	ss	20.04.21_PVD_LMP
p.M	p.M	ss	20.04.21_PVD_LMP
p.M	fo.M	ss	20.04.21_PVD_LMP
fo.M	p.M	ss	20.04.21_PVD_LMP
p.M	p.M	ss	20.04.21_PVD_LMP
p.M	p.M	ss	20.04.21_PVD_LMP
p.M	p.M	ss	20.04.21_PVD_LMP
p.M	p.M	ss	20.04.21_PVD_LMP
p.M	p.M	ss	20.04.21_PVD_LMP
p.M	p.M	ss	20.04.21_PVD_LMP
p.M	p.M	ss	20.04.21_PVD_LMP
p.M	p.M	ss	20.04.21_PVD_LMP
p.M	p.M	ss	20.04.21_PVD_LMP
p.M	p.M	ss	20.04.21_PVD_LMP
p.M	p.M	ss	20.04.21_PVD_LMP
p.M	p.M	ss	20.04.21_PVD_LMP
p.M	p.M	ss	20.04.21_PVD_LMP
p.M	p.M	ss	20.04.21_PVD_LMP
p.M	p.M	ss	20.04.21_PVD_LMP
p.M	p.M	ss	20.04.21_PVD_LMP
p.M	p.M	ss	20.04.21_PVD_LMP
p.M	p.M	ss	20.04.21_PVD_LMP
p.M	p.M	ss	20.04.21_PVD_LMP
p.M	p.M	ss	20.04.21_PVD_LMP
p.M	p.M	ss	20.04.21_PVD_LMP
p.M	fo.M	ss	20.04.21_PVD_LMP
fo.M	p.M	ss	20.04.21_PVD_LMP
p.M	p.M	ss	20.04.21_PVD_LMP
p.M	p.M	ss	20.04.21_PVD_LMP
p.M	p.M	ss	20.04.21_PVD_LMP
p.M	p.M	ss	20.04.21_PVD_LMP
p.M	p.M	ss	20.04.21_PVD_LMP
p.M	p.M	ss	20.04.21_PVD_LMP
p.M	p.M	ss	20.04.21_PVD_LMP
p.M	p.M	ss	20.04.21_PVD_LMP
p.M	p.M	ss	20.04.21_PVD_LMP
p.M	p.M	ss	20.04.21_PVD_LMP
p.M	p.M	ss	20.04.21_PVD_LMP
p.M	p.M	ss	20.04.21_PVD_LMP
p.M	p.M	ss	20.04.21_PVD_LMP
p.M	p.M	ss	20.04.21_PVD_LMP
p.M	p.M	ss	20.04.21_PVD_LMP
p.M	p.M	ss	20.04.21_PVD_LMP
p.M	w.M	ss	20.04.21_PVD_LMP
w.M	p.M	ss	20.04.21_PVD_LMP
p.M	p.M	ss	20.04.21_PVD_LMP
p.M	fo.M	ss	20.04.21_PVD_LMP
fo.M	p.M	ss	20.04.21_PVD_LMP
p.M	p.M	ss	20.04.21_PVD_LMP
p.M	p.M	ss	20.04.21_PVD_LMP
p.M	p.M	ss	20.04.21_PVD_LMP
p.M	p.M	ss	20.04.21_PVD_LMP
p.M	p.M	ss	20.04.21_PVD_LMP
p.M	p.M	ss	20.04.21_PVD_LMP
p.M	p.M	ss	20.04.21_PVD_LMP
p.M	p.M	ss	20.04.21_PVD_LMP
p.M	d.M	ss	20.04.21_PVD_LMP
d.M	d.M	ss	20.04.21_PVD_LMP
d.M	d.M	ss	20.04.21_PVD_LMP
d.M	p.M	ss	20.04.21_PVD_LMP
p.M	d.M	ss	20.04.21_PVD_LMP
d.M	p.M	ss	20.04.21_PVD_LMP
p.M	p.M	ss	20.04.21_PVD_LMP
p.M	p.M	ss	20.04.21_PVD_LMP
p.M	p.M	ss	20.04.21_PVD_LMP
p.M	d.M	ss	20.04.21_PVD_LMP
d.M	p.M	ss	20.04.21_PVD_LMP
p.M	p.M	ss	20.04.21_PVD_LMP
p.M	p.M	ss	20.04.21_PVD_LMP
p.M	p.M	ss	20.04.21_PVD_LMP
p.M	p.M	ss	20.04.21_PVD_LMP
p.M	p.M	ss	20.04.21_PVD_LMP
p.M	p.M	ss	20.04.21_PVD_LMP
p.M	fo.M	ss	20.04.21_PVD_LMP
fo.M	p.M	ss	20.04.21_PVD_LMP
p.M	p.M	ss	20.04.21_PVD_LMP
p.M	p.M	ss	20.04.21_PVD_LMP
p.M	p.M	ss	20.04.21_PVD_LMP
p.M	p.M	ss	20.04.21_PVD_LMP
p.M	p.M	ss	20.04.21_PVD_LMP
p.M	p.M	ss	20.04.21_PVD_LMP
p.M	p.M	ss	20.04.21_PVD_LMP
p.M	p.M	ss	20.04.21_PVD_LMP
p.M	p.M	ss	20.04.21_PVD_LMP
p.M	p.M	ss	20.04.21_PVD_LMP
p.M	p.M	ss	20.04.21_PVD_LMP
p.M	p.M	ss	20.04.21_PVD_LMP
p.M	p.M	ss	20.04.21_PVD_LMP
p.M	p.M	ss	20.04.21_PVD_LMP
p.M	p.M	ss	20.04.21_PVD_LMP
p.M	p.M	ss	20.04.21_PVD_LMP
p.M	p.M	ss	20.04.21_PVD_LMP
p.M	p.M	ss	20.04.21_PVD_LMP
p.M	p.M	ss	20.04.21_PVD_LMP
p.M	p.M	ss	20.04.21_PVD_LMP
p.M	p.M	ss	20.04.21_PVD_LMP
p.M	p.M	ss	20.04.21_PVD_LMP
p.M	p.M	ss	20.04.21_PVD_LMP
p.M	p.M	ss	20.04.21_PVD_LMP
p.M	p.M	ss	20.04.21_PVD_LMP
p.M	p.M	ss	20.04.21_PVD_LMP
p.M	p.M	ss	20.04.21_PVD_LMP
p.M	p.M	ss	20.04.21_PVD_LMP
p.M	p.M	ss	20.04.21_PVD_LMP
p.M	p.M	ss	20.04.21_PVD_LMP
p.M	p.M	ss	20.04.21_PVD_LMP
p.M	p.M	ss	20.04.21_PVD_LMP
p.M	p.M	ss	20.04.21_PVD_LMP
p.M	p.M	ss	20.04.21_PVD_LMP
p.M	p.M	ss	20.04.21_PVD_LMP
p.M	p.M	ss	20.04.21_PVD_LMP
p.M	p.M	ss	20.04.21_PVD_LMP
p.M	p.M	ss	20.04.21_PVD_LMP
p.M	p.M	ss	20.04.21_PVD_LMP
p.M	p.M	ss	20.04.21_PVD_LMP
p.M	p.M	ss	20.04.21_PVD_LMP
p.M	fo.M	ss	20.04.21_PVD_LMP
fo.M	p.M	ss	20.04.21_PVD_LMP
p.M	p.M	ss	20.04.21_PVD_LMP
p.M	p.M	ss	20.04.21_PVD_LMP
p.M	p.M	ss	20.04.21_PVD_LMP
p.M	p.M	ss	20.04.21_PVD_LMP
p.M	p.M	ss	20.04.21_PVD_LMP
p.M	p.M	ss	20.04.21_PVD_LMP
p.M	p.M	ss	20.04.21_PVD_LMP
p.M	d.M	ss	20.04.21_PVD_LMP
d.M	d.M	ss	20.04.21_PVD_LMP
d.M	d.M	ss	20.04.21_PVD_LMP
d.M	d.M	ss	20.04.21_PVD_LMP
d.M	d.M	ss	20.04.21_PVD_LMP
d.M	d.M	ss	20.04.21_PVD_LMP
d.M	d.M	ss	20.04.21_PVD_LMP
d.M	d.M	ss	20.04.21_PVD_LMP
d.M	d.M	ss	20.04.21_PVD_LMP
d.M	fo.M	ss	20.04.21_PVD_LMP
fo.M	fo.M	ss	20.04.21_PVD_LMP
fo.M	p.M	ss	20.04.21_PVD_LMP
p.M	p.M	ss	20.04.21_PVD_LMP
p.M	p.M	ss	20.04.21_PVD_LMP
p.M	p.M	ss	20.04.21_PVD_LMP
p.M	d.M	ss	20.04.21_PVD_LMP
d.M	d.M	ss	20.04.21_PVD_LMP
d.M	d.M	ss	20.04.21_PVD_LMP
d.M	d.M	ss	20.04.21_PVD_LMP
d.M	fo.M	ss	20.04.21_PVD_LMP
fo.M	w.M	ss	20.04.21_PVD_LMP
w.M	w.M	ss	20.04.21_PVD_LMP
w.M	p.M	ss	20.04.21_PVD_LMP
p.M	p.M	ss	20.04.21_PVD_LMP
p.M	d.M	ss	20.04.21_PVD_LMP
d.M	d.M	ss	20.04.21_PVD_LMP
d.M	p.M	ss	20.04.21_PVD_LMP
p.M	w.M	ss	20.04.21_PVD_LMP
w.M	w.F	ss	20.04.21_PVD_LMP
w.F	p.F	ss	20.04.21_PVD_LMP
p.F	wf.M	ss	20.04.21_PVD_LMP
wf.M	p.F	ss	20.04.21_PVD_LMP
p.F	p.F	ss	20.04.21_PVD_LMP
p.F	p.F	ss	20.04.21_PVD_LMP
p.F	p.F	ss	20.04.21_PVD_LMP
p.F	p.F	ss	20.04.21_PVD_LMP
p.F	p.F	ss	20.04.21_PVD_LMP
p.F	p.F	ss	20.04.21_PVD_LMP
p.F	p.F	ss	20.04.21_PVD_LMP
p.F	p.F	ss	20.04.21_PVD_LMP
p.F	p.F	ss	20.04.21_PVD_LMP
p.F	p.F	ss	20.04.21_PVD_LMP
p.F	p.F	ss	20.04.21_PVD_LMP
p.F	p.F	ss	20.04.21_PVD_LMP
p.F	p.F	ss	20.04.21_PVD_LMP
p.F	p.F	ss	20.04.21_PVD_LMP
p.F	p.F	ss	20.04.21_PVD_LMP
p.F	p.F	ss	20.04.21_PVD_LMP
p.F	p.F	ss	20.04.21_PVD_LMP
p.F	p.F	ss	20.04.21_PVD_LMP
p.F	p.F	ss	20.04.21_PVD_LMP
p.F	p.F	ss	20.04.21_PVD_LMP
p.F	p.F	ss	20.04.21_PVD_LMP
p.F	p.F	ss	20.04.21_PVD_LMP
p.F	fo.F	ss	20.04.21_PVD_LMP
fo.F	p.F	ss	20.04.21_PVD_LMP
p.F	p.F	ss	20.04.21_PVD_LMP
p.F	p.F	ss	20.04.21_PVD_LMP
p.F	p.F	ss	20.04.21_PVD_LMP
p.F	p.F	ss	20.04.21_PVD_LMP
p.F	p.F	ss	20.04.21_PVD_LMP
p.F	p.F	ss	20.04.21_PVD_LMP
p.F	p.F	ss	20.04.21_PVD_LMP
p.F	p.F	ss	20.04.21_PVD_LMP
p.F	p.F	ss	20.04.21_PVD_LMP
p.F	p.F	ss	20.04.21_PVD_LMP
p.F	p.M	ss	20.04.21_PVD_LMP
p.M	p.M	ss	20.04.21_PVD_LMP
p.M	p.M	ss	20.04.21_PVD_LMP
p.M	p.M	ss	20.04.21_PVD_LMP
p.M	p.M	ss	20.04.21_PVD_LMP
p.M	p.M	ss	20.04.21_PVD_LMP
p.M	p.M	ss	20.04.21_PVD_LMP
p.M	p.M	ss	20.04.21_PVD_LMP
p.M	p.M	ss	20.04.21_PVD_LMP
p.M	p.M	ss	20.04.21_PVD_LMP
p.M	p.M	ss	20.04.21_PVD_LMP
p.M	p.M	ss	20.04.21_PVD_LMP
p.M	p.M	ss	20.04.21_PVD_LMP
p.M	p.M	ss	20.04.21_PVD_LMP
p.M	p.M	ss	20.04.21_PVD_LMP
p.M	p.M	ss	20.04.21_PVD_LMP
p.M	p.M	ss	20.04.21_PVD_LMP
p.M	p.M	ss	20.04.21_PVD_LMP
p.M	fo.F	ss	20.04.21_PVD_LMP
fo.F	p.M	ss	20.04.21_PVD_LMP
p.M	p.M	ss	20.04.21_PVD_LMP
p.M	p.M	ss	20.04.21_PVD_LMP
p.M	p.M	ss	20.04.21_PVD_LMP
p.M	p.M	ss	20.04.21_PVD_LMP
p.M	p.M	ss	20.04.21_PVD_LMP
p.M	p.M	ss	20.04.21_PVD_LMP
p.M	p.M	ss	20.04.21_PVD_LMP
p.M	p.M	ss	20.04.21_PVD_LMP
p.M	p.M	ss	20.04.21_PVD_LMP
p.M	p.M	ss	20.04.21_PVD_LMP
p.M	p.M	ss	20.04.21_PVD_LMP
p.M	p.M	ss	20.04.21_PVD_LMP
p.M	p.M	ss	20.04.21_PVD_LMP
p.M	p.M	ss	20.04.21_PVD_LMP
p.M	p.M	ss	20.04.21_PVD_LMP
p.M	p.M	ss	20.04.21_PVD_LMP
p.M	p.M	ss	20.04.21_PVD_LMP
p.M	p.M	ss	20.04.21_PVD_LMP
p.M	p.M	ss	20.04.21_PVD_LMP
p.M	p.M	ss	20.04.21_PVD_LMP
p.M	p.M	ss	20.04.21_PVD_LMP
p.M	p.M	ss	20.04.21_PVD_LMP
p.M	p.M	ss	20.04.21_PVD_LMP
p.M	p.M	ss	20.04.21_PVD_LMP
p.M	p.M	ss	20.04.21_PVD_LMP
p.M	p.M	ss	20.04.21_PVD_LMP
p.M	p.M	ss	20.04.21_PVD_LMP
p.M	p.M	ss	20.04.21_PVD_LMP
p.M	p.M	ss	20.04.21_PVD_LMP
p.M	p.M	ss	20.04.21_PVD_LMP
p.M	p.M	ss	20.04.21_PVD_LMP
p.M	p.M	ss	20.04.21_PVD_LMP
p.M	p.M	ss	20.04.21_PVD_LMP
p.M	fo.F	ss	20.04.21_PVD_LMP
fo.F	p.M	ss	20.04.21_PVD_LMP
p.M	p.M	ss	20.04.21_PVD_LMP
p.M	p.M	ss	20.04.21_PVD_LMP
p.M	p.M	ss	20.04.21_PVD_LMP
p.M	p.M	ss	20.04.21_PVD_LMP
p.M	p.M	ss	20.04.21_PVD_LMP
p.M	p.M	ss	20.04.21_PVD_LMP
p.M	p.M	ss	20.04.21_PVD_LMP
p.M	p.M	ss	20.04.21_PVD_LMP
p.M	p.M	ss	20.04.21_PVD_LMP
p.M	p.M	ss	20.04.21_PVD_LMP
p.M	p.M	ss	20.04.21_PVD_LMP
p.M	p.M	ss	20.04.21_PVD_LMP
p.M	p.M	ss	20.04.21_PVD_LMP
p.M	p.M	ss	20.04.21_PVD_LMP
p.M	p.M	ss	20.04.21_PVD_LMP
p.M	p.M	ss	20.04.21_PVD_LMP
p.M	p.M	ss	20.04.21_PVD_LMP
p.M	p.M	ss	20.04.21_PVD_LMP
p.M	p.M	ss	20.04.21_PVD_LMP
p.M	p.M	ss	20.04.21_PVD_LMP
p.M	p.M	ss	20.04.21_PVD_LMP
p.M	p.M	ss	20.04.21_PVD_LMP
p.M	w.M	ss	20.04.21_PVD_LMP
w.M	wf.M	ss	20.04.21_PVD_LMP
wf.M	p.M	ss	20.04.21_PVD_LMP
p.M	p.M	ss	20.04.21_PVD_LMP
p.M	p.M	ss	20.04.21_PVD_LMP
p.M	p.M	ss	20.04.21_PVD_LMP
w.F	fo.M	ss	23.04.21_PVD_NEU
fo.M	fo.F	ss	23.04.21_PVD_NEU
fo.F	p.F	ss	23.04.21_PVD_NEU
p.F	w.F	ss	23.04.21_PVD_NEU
w.F	fo.F	ss	23.04.21_PVD_NEU
fo.F	fo.M	ss	23.04.21_PVD_NEU
fo.M	p.F	ss	23.04.21_PVD_NEU
p.F	p.F	ss	23.04.21_PVD_NEU
p.F	p.F	ss	23.04.21_PVD_NEU
p.F	p.F	ss	23.04.21_PVD_NEU
p.F	p.F	ss	23.04.21_PVD_NEU
p.F	p.F	ss	23.04.21_PVD_NEU
p.F	p.F	ss	23.04.21_PVD_NEU
p.F	p.F	ss	23.04.21_PVD_NEU
p.F	p.F	ss	23.04.21_PVD_NEU
p.F	p.F	ss	23.04.21_PVD_NEU
p.F	p.F	ss	23.04.21_PVD_NEU
p.F	p.F	ss	23.04.21_PVD_NEU
p.F	p.F	ss	23.04.21_PVD_NEU
p.F	p.F	ss	23.04.21_PVD_NEU
p.F	p.F	ss	23.04.21_PVD_NEU
p.F	fo.F	ss	23.04.21_PVD_NEU
fo.F	p.F	ss	23.04.21_PVD_NEU
p.F	p.F	ss	23.04.21_PVD_NEU
p.F	p.F	ss	23.04.21_PVD_NEU
p.F	fo.F	ss	23.04.21_PVD_NEU
fo.F	p.F	ss	23.04.21_PVD_NEU
p.F	fo.M	ss	23.04.21_PVD_NEU
fo.M	p.F	ss	23.04.21_PVD_NEU
p.F	c.M	ss	23.04.21_PVD_NEU
c.M	p.F	ss	23.04.21_PVD_NEU
p.F	p.F	ss	23.04.21_PVD_NEU
p.F	p.F	ss	23.04.21_PVD_NEU
p.F	p.F	ss	23.04.21_PVD_NEU
p.F	p.F	ss	23.04.21_PVD_NEU
p.F	fo.M	ss	23.04.21_PVD_NEU
fo.M	c.M	ss	23.04.21_PVD_NEU
c.M	p.F	ss	23.04.21_PVD_NEU
p.F	fo.M	ss	23.04.21_PVD_NEU
fo.M	fo.F	ss	23.04.21_PVD_NEU
fo.F	p.F	ss	23.04.21_PVD_NEU
p.F	p.F	ss	23.04.21_PVD_NEU
p.F	p.F	ss	23.04.21_PVD_NEU
p.F	p.F	ss	23.04.21_PVD_NEU
p.F	p.F	ss	23.04.21_PVD_NEU
p.F	p.F	ss	23.04.21_PVD_NEU
p.F	p.F	ss	23.04.21_PVD_NEU
p.F	p.F	ss	23.04.21_PVD_NEU
p.F	p.F	ss	23.04.21_PVD_NEU
p.F	p.F	ss	23.04.21_PVD_NEU
p.F	p.F	ss	23.04.21_PVD_NEU
p.F	p.F	ss	23.04.21_PVD_NEU
p.F	p.F	ss	23.04.21_PVD_NEU
p.F	p.F	ss	23.04.21_PVD_NEU
p.F	w.F	ss	23.04.21_PVD_NEU
w.F	p.F	ss	23.04.21_PVD_NEU
wf.M	fo.M	ss	03.05.21_CUM_VAL
fo.M	fo.F	ss	03.05.21_CUM_VAL
fo.F	p.M	ss	03.05.21_CUM_VAL
p.M	p.M	ss	03.05.21_CUM_VAL
p.M	p.M	ss	03.05.21_CUM_VAL
p.M	p.M	ss	03.05.21_CUM_VAL
p.M	p.M	ss	03.05.21_CUM_VAL
p.M	p.M	ss	03.05.21_CUM_VAL
p.M	p.M	ss	03.05.21_CUM_VAL
p.M	p.M	ss	03.05.21_CUM_VAL
p.M	p.M	ss	03.05.21_CUM_VAL
p.M	p.M	ss	03.05.21_CUM_VAL
p.M	p.M	ss	03.05.21_CUM_VAL
p.M	p.M	ss	03.05.21_CUM_VAL
p.M	p.M	ss	03.05.21_CUM_VAL
p.M	p.M	ss	03.05.21_CUM_VAL
p.M	p.M	ss	03.05.21_CUM_VAL
p.M	p.M	ss	03.05.21_CUM_VAL
p.M	p.M	ss	03.05.21_CUM_VAL
p.M	w.M	ss	03.05.21_CUM_VAL
w.M	w.M	ss	03.05.21_CUM_VAL
w.M	p.M	ss	03.05.21_CUM_VAL
p.M	p.M	ss	03.05.21_CUM_VAL
p.M	p.M	ss	03.05.21_CUM_VAL
p.M	p.M	ss	03.05.21_CUM_VAL
p.M	p.M	ss	03.05.21_CUM_VAL
p.M	p.M	ss	03.05.21_CUM_VAL
p.M	p.M	ss	03.05.21_CUM_VAL
p.M	p.M	ss	03.05.21_CUM_VAL
p.M	p.M	ss	03.05.21_CUM_VAL
p.M	p.M	ss	03.05.21_CUM_VAL
p.M	p.M	ss	03.05.21_CUM_VAL
p.M	p.M	ss	03.05.21_CUM_VAL
p.M	p.M	ss	03.05.21_CUM_VAL
p.M	p.M	ss	03.05.21_CUM_VAL
p.M	p.M	ss	03.05.21_CUM_VAL
p.M	p.M	ss	03.05.21_CUM_VAL
p.M	p.M	ss	03.05.21_CUM_VAL
p.M	p.M	ss	03.05.21_CUM_VAL
p.M	p.M	ss	03.05.21_CUM_VAL
p.M	fo.F	ss	03.05.21_CUM_VAL
fo.F	fo.F	ss	03.05.21_CUM_VAL
fo.F	fo.M	ss	03.05.21_CUM_VAL
fo.M	fo.F	ss	03.05.21_CUM_VAL
fo.F	fo.F	ss	03.05.21_CUM_VAL
fo.F	fo.F	ss	03.05.21_CUM_VAL
fo.F	fo.F	ss	03.05.21_CUM_VAL
fo.F	fo.F	ss	03.05.21_CUM_VAL
fo.F	p.M	ss	03.05.21_CUM_VAL
p.M	p.M	ss	03.05.21_CUM_VAL
p.M	p.M	ss	03.05.21_CUM_VAL
p.M	p.M	ss	03.05.21_CUM_VAL
p.M	p.M	ss	03.05.21_CUM_VAL
p.M	p.M	ss	03.05.21_CUM_VAL
p.M	p.M	ss	03.05.21_CUM_VAL
p.M	p.M	ss	03.05.21_CUM_VAL
p.M	p.M	ss	03.05.21_CUM_VAL
p.M	p.M	ss	03.05.21_CUM_VAL
p.M	p.M	ss	03.05.21_CUM_VAL
p.M	p.M	ss	03.05.21_CUM_VAL
p.M	p.M	ss	03.05.21_CUM_VAL
p.M	p.M	ss	03.05.21_CUM_VAL
p.M	p.M	ss	03.05.21_CUM_VAL
p.M	p.M	ss	03.05.21_CUM_VAL
p.M	p.M	ss	03.05.21_CUM_VAL
p.M	p.M	ss	03.05.21_CUM_VAL
p.M	p.M	ss	03.05.21_CUM_VAL
p.M	p.M	ss	03.05.21_CUM_VAL
p.M	p.M	ss	03.05.21_CUM_VAL
p.M	p.M	ss	03.05.21_CUM_VAL
p.M	p.M	ss	03.05.21_CUM_VAL
p.M	p.M	ss	03.05.21_CUM_VAL
p.M	p.M	ss	03.05.21_CUM_VAL
p.M	p.M	ss	03.05.21_CUM_VAL
p.M	p.M	ss	03.05.21_CUM_VAL
p.M	p.M	ss	03.05.21_CUM_VAL
p.M	p.M	ss	03.05.21_CUM_VAL
p.M	p.M	ss	03.05.21_CUM_VAL
p.M	p.M	ss	03.05.21_CUM_VAL
p.M	p.M	ss	03.05.21_CUM_VAL
p.M	p.M	ss	03.05.21_CUM_VAL
p.M	p.M	ss	03.05.21_CUM_VAL
p.M	p.M	ss	03.05.21_CUM_VAL
p.M	p.M	ss	03.05.21_CUM_VAL
p.M	p.M	ss	03.05.21_CUM_VAL
p.M	p.M	ss	03.05.21_CUM_VAL
p.M	p.M	ss	03.05.21_CUM_VAL
p.M	p.M	ss	03.05.21_CUM_VAL
p.M	p.M	ss	03.05.21_CUM_VAL
p.M	p.M	ss	03.05.21_CUM_VAL
p.M	p.M	ss	03.05.21_CUM_VAL
p.M	p.M	ss	03.05.21_CUM_VAL
p.M	p.M	ss	03.05.21_CUM_VAL
p.M	p.M	ss	03.05.21_CUM_VAL
p.M	p.M	ss	03.05.21_CUM_VAL
p.M	p.M	ss	03.05.21_CUM_VAL
p.M	p.M	ss	03.05.21_CUM_VAL
p.M	p.M	ss	03.05.21_CUM_VAL
p.M	p.M	ss	03.05.21_CUM_VAL
p.M	p.M	ss	03.05.21_CUM_VAL
p.M	p.M	ss	03.05.21_CUM_VAL
p.M	p.M	ss	03.05.21_CUM_VAL
p.M	p.M	ss	03.05.21_CUM_VAL
p.M	p.M	ss	03.05.21_CUM_VAL
p.M	p.M	ss	03.05.21_CUM_VAL
p.M	p.M	ss	03.05.21_CUM_VAL
p.M	p.M	ss	03.05.21_CUM_VAL
p.M	p.M	ss	03.05.21_CUM_VAL
p.M	p.M	ss	03.05.21_CUM_VAL
w.M	p.M	ss	07.05.21_LIN_LW1
p.M	p.M	ss	07.05.21_LIN_LW1
p.M	p.M	ss	07.05.21_LIN_LW1
p.M	p.M	ss	07.05.21_LIN_LW1
p.M	p.M	ss	07.05.21_LIN_LW1
p.M	w.F	ss	07.05.21_LIN_LW1
w.F	p.M	ss	07.05.21_LIN_LW1
p.M	p.M	ss	07.05.21_LIN_LW1
p.M	p.M	ss	07.05.21_LIN_LW1
p.M	p.M	ss	07.05.21_LIN_LW1
p.M	p.M	ss	07.05.21_LIN_LW1
p.M	p.M	ss	07.05.21_LIN_LW1
p.M	p.M	ss	07.05.21_LIN_LW1
p.M	p.M	ss	07.05.21_LIN_LW1
p.M	p.M	ss	07.05.21_LIN_LW1
p.M	p.M	ss	07.05.21_LIN_LW1
p.M	p.M	ss	07.05.21_LIN_LW1
p.M	p.M	ss	07.05.21_LIN_LW1
p.M	p.M	ss	07.05.21_LIN_LW1
p.M	p.M	ss	07.05.21_LIN_LW1
p.M	p.M	ss	07.05.21_LIN_LW1
p.M	p.M	ss	07.05.21_LIN_LW1
p.M	p.M	ss	07.05.21_LIN_LW1
p.M	fo.M	ss	07.05.21_LIN_LW1
fo.M	p.M	ss	07.05.21_LIN_LW1
p.M	p.M	ss	07.05.21_LIN_LW1
p.M	p.M	ss	07.05.21_LIN_LW1
p.M	p.M	ss	07.05.21_LIN_LW1
p.M	fo.M	ss	07.05.21_LIN_LW1
fo.M	fo.F	ss	07.05.21_LIN_LW1
fo.F	p.M	ss	07.05.21_LIN_LW1
p.M	p.M	ss	07.05.21_LIN_LW1
p.M	p.M	ss	07.05.21_LIN_LW1
p.M	p.M	ss	07.05.21_LIN_LW1
p.M	p.M	ss	07.05.21_LIN_LW1
p.M	p.M	ss	07.05.21_LIN_LW1
p.M	p.M	ss	07.05.21_LIN_LW1
p.M	p.M	ss	07.05.21_LIN_LW1
p.M	p.M	ss	07.05.21_LIN_LW1
p.M	p.M	ss	07.05.21_LIN_LW1
p.M	fo.F	ss	07.05.21_LIN_LW1
fo.F	fo.F	ss	07.05.21_LIN_LW1
fo.F	fo.F	ss	07.05.21_LIN_LW1
fo.F	fo.F	ss	07.05.21_LIN_LW1
fo.F	fo.F	ss	07.05.21_LIN_LW1
fo.F	fo.M	ss	07.05.21_LIN_LW1
fo.M	fo.F	ss	07.05.21_LIN_LW1
fo.F	p.F	ss	07.05.21_LIN_LW1
p.F	p.F	ss	07.05.21_LIN_LW1
p.F	p.F	ss	07.05.21_LIN_LW1
p.F	p.F	ss	07.05.21_LIN_LW1
p.F	p.F	ss	07.05.21_LIN_LW1
p.F	p.F	ss	07.05.21_LIN_LW1
p.F	p.F	ss	07.05.21_LIN_LW1
p.F	fo.F	ss	07.05.21_LIN_LW1
fo.F	p.F	ss	07.05.21_LIN_LW1
p.F	fo.F	ss	07.05.21_LIN_LW1
fo.F	p.F	ss	07.05.21_LIN_LW1
p.F	p.F	ss	07.05.21_LIN_LW1
p.F	p.F	ss	07.05.21_LIN_LW1
p.F	p.F	ss	07.05.21_LIN_LW1
p.F	p.F	ss	07.05.21_LIN_LW1
p.F	p.M	ss	07.05.21_LIN_LW1
p.M	fo.M	ss	07.05.21_LIN_LW1
fo.M	p.F	ss	07.05.21_LIN_LW1
p.F	w.F	ss	07.05.21_LIN_LW1
w.F	fo.F	ss	07.05.21_LIN_LW1

## Sheet: avg_pair_transition data
behavior 0	behavior 1	treat	session
fo.M	c.M	avg	05.04.21_NKI_QMC
c.M	fo.M	avg	05.04.21_NKI_QMC
fo.M	c.M	avg	05.04.21_NKI_QMC
c.M	fo.M	avg	05.04.21_NKI_QMC
fo.M	c.M	avg	05.04.21_NKI_QMC
c.M	fo.M	avg	05.04.21_NKI_QMC
fo.M	c.M	avg	05.04.21_NKI_QMC
c.M	fo.M	avg	05.04.21_NKI_QMC
fo.M	c.M	avg	05.04.21_NKI_QMC
c.M	fo.M	avg	05.04.21_NKI_QMC
fo.M	fo.F	avg	05.04.21_NKI_QMC
fo.F	fo.M	avg	05.04.21_NKI_QMC
fo.M	fo.M	avg	05.04.21_NKI_QMC
fo.M	c.M	avg	05.04.21_NKI_QMC
c.M	p.M	avg	05.04.21_NKI_QMC
p.M	fo.M	avg	05.04.21_NKI_QMC
fo.M	fo.M	avg	05.04.21_NKI_QMC
fo.M	fo.M	avg	05.04.21_NKI_QMC
fo.M	fo.M	avg	05.04.21_NKI_QMC
fo.M	p.M	avg	05.04.21_NKI_QMC
p.M	p.M	avg	05.04.21_NKI_QMC
p.M	w.F	avg	05.04.21_NKI_QMC
w.F	fo.M	avg	05.04.21_NKI_QMC
fo.M	p.M	avg	05.04.21_NKI_QMC
p.M	p.M	avg	05.04.21_NKI_QMC
p.M	p.M	avg	05.04.21_NKI_QMC
p.M	p.M	avg	05.04.21_NKI_QMC
p.M	fo.M	avg	05.04.21_NKI_QMC
fo.M	w.M	avg	05.04.21_NKI_QMC
w.M	p.M	avg	05.04.21_NKI_QMC
p.M	fo.M	avg	05.04.21_NKI_QMC
fo.M	p.M	avg	05.04.21_NKI_QMC
p.M	c.M	avg	05.04.21_NKI_QMC
c.M	p.M	avg	05.04.21_NKI_QMC
p.M	p.M	avg	05.04.21_NKI_QMC
p.M	p.M	avg	05.04.21_NKI_QMC
p.M	fo.M	avg	05.04.21_NKI_QMC
c.M	p.F	avg	08.04.21_WWA_PPC
p.F	c.M	avg	08.04.21_WWA_PPC
c.M	p.F	avg	08.04.21_WWA_PPC
p.F	c.M	avg	08.04.21_WWA_PPC
c.M	p.F	avg	08.04.21_WWA_PPC
p.F	c.M	avg	08.04.21_WWA_PPC
c.M	p.F	avg	08.04.21_WWA_PPC
p.F	c.M	avg	08.04.21_WWA_PPC
c.M	p.F	avg	08.04.21_WWA_PPC
p.F	c.M	avg	08.04.21_WWA_PPC
c.M	p.F	avg	08.04.21_WWA_PPC
p.F	c.M	avg	08.04.21_WWA_PPC
c.M	p.F	avg	08.04.21_WWA_PPC
p.F	c.M	avg	08.04.21_WWA_PPC
c.M	p.F	avg	08.04.21_WWA_PPC
p.F	c.M	avg	08.04.21_WWA_PPC
c.M	p.F	avg	08.04.21_WWA_PPC
p.F	c.M	avg	08.04.21_WWA_PPC
c.M	p.F	avg	08.04.21_WWA_PPC
p.F	c.M	avg	08.04.21_WWA_PPC
c.M	p.F	avg	08.04.21_WWA_PPC
p.F	c.M	avg	08.04.21_WWA_PPC
c.M	p.F	avg	08.04.21_WWA_PPC
p.F	c.M	avg	08.04.21_WWA_PPC
c.M	p.F	avg	08.04.21_WWA_PPC
p.F	c.M	avg	08.04.21_WWA_PPC
c.M	p.F	avg	08.04.21_WWA_PPC
p.F	c.M	avg	08.04.21_WWA_PPC
c.M	p.F	avg	08.04.21_WWA_PPC
p.F	c.M	avg	08.04.21_WWA_PPC
c.M	p.F	avg	08.04.21_WWA_PPC
p.F	c.M	avg	08.04.21_WWA_PPC
c.M	p.F	avg	08.04.21_WWA_PPC
p.F	c.M	avg	08.04.21_WWA_PPC
c.M	p.F	avg	08.04.21_WWA_PPC
p.F	c.M	avg	08.04.21_WWA_PPC
c.M	p.F	avg	08.04.21_WWA_PPC
p.F	c.M	avg	08.04.21_WWA_PPC
c.M	fo.M	avg	08.04.21_WWA_PPC
fo.M	c.M	avg	08.04.21_WWA_PPC
c.M	p.F	avg	08.04.21_WWA_PPC
p.F	c.M	avg	08.04.21_WWA_PPC
c.M	p.F	avg	08.04.21_WWA_PPC
p.F	c.M	avg	08.04.21_WWA_PPC
c.M	p.F	avg	08.04.21_WWA_PPC
p.F	c.M	avg	08.04.21_WWA_PPC
c.M	p.F	avg	08.04.21_WWA_PPC
p.F	c.M	avg	08.04.21_WWA_PPC
c.M	p.F	avg	08.04.21_WWA_PPC
p.F	c.M	avg	08.04.21_WWA_PPC
c.M	p.F	avg	08.04.21_WWA_PPC
p.F	c.M	avg	08.04.21_WWA_PPC
c.M	p.F	avg	08.04.21_WWA_PPC
p.F	c.M	avg	08.04.21_WWA_PPC
c.M	p.F	avg	08.04.21_WWA_PPC
p.F	c.M	avg	08.04.21_WWA_PPC
c.M	p.F	avg	08.04.21_WWA_PPC
p.F	c.M	avg	08.04.21_WWA_PPC
c.M	p.F	avg	08.04.21_WWA_PPC
p.F	c.M	avg	08.04.21_WWA_PPC
c.M	p.F	avg	08.04.21_WWA_PPC
p.F	c.M	avg	08.04.21_WWA_PPC
c.M	p.F	avg	08.04.21_WWA_PPC
p.F	c.M	avg	08.04.21_WWA_PPC
c.M	p.F	avg	08.04.21_WWA_PPC
p.F	c.M	avg	08.04.21_WWA_PPC
c.M	p.F	avg	08.04.21_WWA_PPC
p.F	c.M	avg	08.04.21_WWA_PPC
c.M	p.F	avg	08.04.21_WWA_PPC
p.F	c.M	avg	08.04.21_WWA_PPC
c.M	p.F	avg	08.04.21_WWA_PPC
p.F	c.M	avg	08.04.21_WWA_PPC
c.M	p.F	avg	08.04.21_WWA_PPC
p.F	c.M	avg	08.04.21_WWA_PPC
c.M	p.F	avg	08.04.21_WWA_PPC
p.F	c.M	avg	08.04.21_WWA_PPC
c.M	p.F	avg	08.04.21_WWA_PPC
p.F	c.M	avg	08.04.21_WWA_PPC
c.M	p.F	avg	08.04.21_WWA_PPC
p.F	c.M	avg	08.04.21_WWA_PPC
c.M	p.F	avg	08.04.21_WWA_PPC
p.F	c.M	avg	08.04.21_WWA_PPC
c.M	p.F	avg	08.04.21_WWA_PPC
p.F	c.M	avg	08.04.21_WWA_PPC
c.M	p.F	avg	08.04.21_WWA_PPC
p.F	c.M	avg	08.04.21_WWA_PPC
c.M	p.F	avg	08.04.21_WWA_PPC
p.F	c.M	avg	08.04.21_WWA_PPC
c.M	p.F	avg	08.04.21_WWA_PPC
p.F	c.M	avg	08.04.21_WWA_PPC
c.M	p.F	avg	08.04.21_WWA_PPC
p.F	c.M	avg	08.04.21_WWA_PPC
c.M	p.F	avg	08.04.21_WWA_PPC
p.F	c.M	avg	08.04.21_WWA_PPC
c.M	p.F	avg	08.04.21_WWA_PPC
p.F	c.M	avg	08.04.21_WWA_PPC
c.M	p.F	avg	08.04.21_WWA_PPC
p.F	c.M	avg	08.04.21_WWA_PPC
c.M	p.F	avg	08.04.21_WWA_PPC
p.F	c.M	avg	08.04.21_WWA_PPC
c.M	p.F	avg	08.04.21_WWA_PPC
p.F	c.M	avg	08.04.21_WWA_PPC
c.M	p.F	avg	08.04.21_WWA_PPC
p.F	c.M	avg	08.04.21_WWA_PPC
c.M	p.F	avg	08.04.21_WWA_PPC
p.F	c.M	avg	08.04.21_WWA_PPC
c.M	p.F	avg	08.04.21_WWA_PPC
p.F	c.M	avg	08.04.21_WWA_PPC
c.M	fo.M	avg	08.04.21_WWA_PPC
fo.M	c.M	avg	08.04.21_WWA_PPC
c.M	p.F	avg	08.04.21_WWA_PPC
p.F	c.M	avg	08.04.21_WWA_PPC
c.M	p.F	avg	08.04.21_WWA_PPC
p.F	c.M	avg	08.04.21_WWA_PPC
c.M	p.F	avg	08.04.21_WWA_PPC
p.F	c.M	avg	08.04.21_WWA_PPC
c.M	p.F	avg	08.04.21_WWA_PPC
p.F	c.M	avg	08.04.21_WWA_PPC
c.M	p.F	avg	08.04.21_WWA_PPC
p.F	c.M	avg	08.04.21_WWA_PPC
c.M	p.F	avg	08.04.21_WWA_PPC
p.F	c.M	avg	08.04.21_WWA_PPC
c.M	p.F	avg	08.04.21_WWA_PPC
p.F	c.M	avg	08.04.21_WWA_PPC
c.M	p.F	avg	08.04.21_WWA_PPC
p.F	c.M	avg	08.04.21_WWA_PPC
c.M	p.F	avg	08.04.21_WWA_PPC
p.F	c.M	avg	08.04.21_WWA_PPC
c.M	p.F	avg	08.04.21_WWA_PPC
p.F	c.M	avg	08.04.21_WWA_PPC
c.M	p.F	avg	08.04.21_WWA_PPC
p.F	c.M	avg	08.04.21_WWA_PPC
c.M	p.F	avg	08.04.21_WWA_PPC
p.F	c.M	avg	08.04.21_WWA_PPC
c.M	fo.M	avg	08.04.21_WWA_PPC
fo.M	c.M	avg	08.04.21_WWA_PPC
c.M	p.F	avg	08.04.21_WWA_PPC
p.F	c.M	avg	08.04.21_WWA_PPC
c.M	p.F	avg	08.04.21_WWA_PPC
p.F	c.M	avg	08.04.21_WWA_PPC
c.M	p.F	avg	08.04.21_WWA_PPC
p.F	c.M	avg	08.04.21_WWA_PPC
c.M	p.F	avg	08.04.21_WWA_PPC
p.F	c.M	avg	08.04.21_WWA_PPC
c.M	p.F	avg	08.04.21_WWA_PPC
p.F	c.M	avg	08.04.21_WWA_PPC
c.M	p.F	avg	08.04.21_WWA_PPC
p.F	c.M	avg	08.04.21_WWA_PPC
c.M	p.F	avg	08.04.21_WWA_PPC
p.F	c.M	avg	08.04.21_WWA_PPC
c.M	p.F	avg	08.04.21_WWA_PPC
p.F	c.M	avg	08.04.21_WWA_PPC
c.M	p.F	avg	08.04.21_WWA_PPC
p.F	c.M	avg	08.04.21_WWA_PPC
c.M	p.F	avg	08.04.21_WWA_PPC
p.F	c.M	avg	08.04.21_WWA_PPC
c.M	p.F	avg	08.04.21_WWA_PPC
p.F	c.M	avg	08.04.21_WWA_PPC
c.M	p.F	avg	08.04.21_WWA_PPC
p.F	c.M	avg	08.04.21_WWA_PPC
c.M	p.F	avg	08.04.21_WWA_PPC
p.F	c.M	avg	08.04.21_WWA_PPC
c.M	p.F	avg	08.04.21_WWA_PPC
p.F	c.M	avg	08.04.21_WWA_PPC
c.M	p.F	avg	08.04.21_WWA_PPC
p.F	c.M	avg	08.04.21_WWA_PPC
c.M	p.F	avg	08.04.21_WWA_PPC
p.F	c.M	avg	08.04.21_WWA_PPC
c.M	p.F	avg	08.04.21_WWA_PPC
p.F	c.M	avg	08.04.21_WWA_PPC
c.M	p.F	avg	08.04.21_WWA_PPC
p.F	c.M	avg	08.04.21_WWA_PPC
c.M	p.F	avg	08.04.21_WWA_PPC
p.F	c.M	avg	08.04.21_WWA_PPC
c.M	p.F	avg	08.04.21_WWA_PPC
p.F	c.M	avg	08.04.21_WWA_PPC
c.M	p.F	avg	08.04.21_WWA_PPC
p.F	c.M	avg	08.04.21_WWA_PPC
c.M	p.F	avg	08.04.21_WWA_PPC
p.F	c.M	avg	08.04.21_WWA_PPC
c.M	p.F	avg	08.04.21_WWA_PPC
p.F	c.M	avg	08.04.21_WWA_PPC
c.M	p.F	avg	08.04.21_WWA_PPC
p.F	c.M	avg	08.04.21_WWA_PPC
c.M	p.F	avg	08.04.21_WWA_PPC
p.F	c.M	avg	08.04.21_WWA_PPC
c.M	p.F	avg	08.04.21_WWA_PPC
p.F	c.M	avg	08.04.21_WWA_PPC
c.M	p.F	avg	08.04.21_WWA_PPC
p.F	c.M	avg	08.04.21_WWA_PPC
c.M	p.F	avg	08.04.21_WWA_PPC
p.F	c.M	avg	08.04.21_WWA_PPC
c.M	p.F	avg	08.04.21_WWA_PPC
p.F	c.M	avg	08.04.21_WWA_PPC
c.M	p.F	avg	08.04.21_WWA_PPC
p.F	c.M	avg	08.04.21_WWA_PPC
c.M	p.F	avg	08.04.21_WWA_PPC
p.F	c.M	avg	08.04.21_WWA_PPC
c.M	p.F	avg	08.04.21_WWA_PPC
p.F	c.M	avg	08.04.21_WWA_PPC
c.M	p.F	avg	08.04.21_WWA_PPC
p.F	c.M	avg	08.04.21_WWA_PPC
c.M	p.F	avg	08.04.21_WWA_PPC
p.F	c.M	avg	08.04.21_WWA_PPC
c.M	p.F	avg	08.04.21_WWA_PPC
p.F	c.M	avg	08.04.21_WWA_PPC
c.M	p.F	avg	08.04.21_WWA_PPC
p.F	c.M	avg	08.04.21_WWA_PPC
c.M	p.F	avg	08.04.21_WWA_PPC
p.F	c.M	avg	08.04.21_WWA_PPC
c.M	p.F	avg	08.04.21_WWA_PPC
p.F	c.M	avg	08.04.21_WWA_PPC
c.M	p.F	avg	08.04.21_WWA_PPC
p.F	c.M	avg	08.04.21_WWA_PPC
c.M	p.F	avg	08.04.21_WWA_PPC
p.F	c.M	avg	08.04.21_WWA_PPC
c.M	p.F	avg	08.04.21_WWA_PPC
p.F	c.M	avg	08.04.21_WWA_PPC
c.M	p.F	avg	08.04.21_WWA_PPC
p.F	c.M	avg	08.04.21_WWA_PPC
c.M	p.F	avg	08.04.21_WWA_PPC
p.F	c.M	avg	08.04.21_WWA_PPC
c.M	p.F	avg	08.04.21_WWA_PPC
p.F	c.M	avg	08.04.21_WWA_PPC
c.M	fo.F	avg	08.04.21_WWA_PPC
fo.F	c.M	avg	08.04.21_WWA_PPC
c.M	p.F	avg	08.04.21_WWA_PPC
p.F	c.M	avg	08.04.21_WWA_PPC
c.M	p.F	avg	08.04.21_WWA_PPC
p.F	c.M	avg	08.04.21_WWA_PPC
c.M	p.F	avg	08.04.21_WWA_PPC
p.F	c.M	avg	08.04.21_WWA_PPC
c.M	p.F	avg	08.04.21_WWA_PPC
p.F	c.M	avg	08.04.21_WWA_PPC
c.M	p.F	avg	08.04.21_WWA_PPC
p.F	c.M	avg	08.04.21_WWA_PPC
c.M	p.F	avg	08.04.21_WWA_PPC
p.F	c.M	avg	08.04.21_WWA_PPC
c.M	p.F	avg	08.04.21_WWA_PPC
p.F	c.M	avg	08.04.21_WWA_PPC
c.M	p.F	avg	08.04.21_WWA_PPC
p.F	c.M	avg	08.04.21_WWA_PPC
c.M	p.F	avg	08.04.21_WWA_PPC
p.F	c.M	avg	08.04.21_WWA_PPC
c.M	p.F	avg	08.04.21_WWA_PPC
p.F	c.M	avg	08.04.21_WWA_PPC
c.M	p.F	avg	08.04.21_WWA_PPC
p.F	c.M	avg	08.04.21_WWA_PPC
c.M	p.F	avg	08.04.21_WWA_PPC
p.F	c.M	avg	08.04.21_WWA_PPC
c.M	p.F	avg	08.04.21_WWA_PPC
p.F	c.M	avg	08.04.21_WWA_PPC
c.M	p.F	avg	08.04.21_WWA_PPC
p.F	c.M	avg	08.04.21_WWA_PPC
c.M	p.F	avg	08.04.21_WWA_PPC
p.F	c.M	avg	08.04.21_WWA_PPC
c.M	p.F	avg	08.04.21_WWA_PPC
p.F	c.M	avg	08.04.21_WWA_PPC
c.M	p.F	avg	08.04.21_WWA_PPC
p.F	c.M	avg	08.04.21_WWA_PPC
c.M	p.F	avg	08.04.21_WWA_PPC
p.F	c.M	avg	08.04.21_WWA_PPC
c.M	p.F	avg	08.04.21_WWA_PPC
p.F	c.M	avg	08.04.21_WWA_PPC
c.M	p.F	avg	08.04.21_WWA_PPC
p.F	c.M	avg	08.04.21_WWA_PPC
c.M	p.F	avg	08.04.21_WWA_PPC
p.F	c.M	avg	08.04.21_WWA_PPC
c.M	p.F	avg	08.04.21_WWA_PPC
p.F	c.M	avg	08.04.21_WWA_PPC
c.M	p.F	avg	08.04.21_WWA_PPC
p.F	c.M	avg	08.04.21_WWA_PPC
c.M	p.F	avg	08.04.21_WWA_PPC
p.F	c.M	avg	08.04.21_WWA_PPC
c.M	p.F	avg	08.04.21_WWA_PPC
p.F	c.M	avg	08.04.21_WWA_PPC
c.M	p.F	avg	08.04.21_WWA_PPC
p.F	c.M	avg	08.04.21_WWA_PPC
c.M	p.F	avg	08.04.21_WWA_PPC
p.F	c.M	avg	08.04.21_WWA_PPC
c.M	p.F	avg	08.04.21_WWA_PPC
p.F	c.M	avg	08.04.21_WWA_PPC
c.M	p.F	avg	08.04.21_WWA_PPC
p.F	c.M	avg	08.04.21_WWA_PPC
c.M	p.F	avg	08.04.21_WWA_PPC
p.F	c.M	avg	08.04.21_WWA_PPC
c.M	p.F	avg	08.04.21_WWA_PPC
p.F	c.M	avg	08.04.21_WWA_PPC
c.M	p.F	avg	08.04.21_WWA_PPC
p.F	c.M	avg	08.04.21_WWA_PPC
c.M	p.F	avg	08.04.21_WWA_PPC
p.F	c.M	avg	08.04.21_WWA_PPC
c.M	p.F	avg	08.04.21_WWA_PPC
p.F	c.M	avg	08.04.21_WWA_PPC
c.M	p.F	avg	08.04.21_WWA_PPC
p.F	c.M	avg	08.04.21_WWA_PPC
c.M	p.F	avg	08.04.21_WWA_PPC
p.F	c.M	avg	08.04.21_WWA_PPC
c.M	p.F	avg	08.04.21_WWA_PPC
p.F	c.M	avg	08.04.21_WWA_PPC
c.M	p.F	avg	08.04.21_WWA_PPC
p.F	c.M	avg	08.04.21_WWA_PPC
c.M	p.F	avg	08.04.21_WWA_PPC
p.F	c.M	avg	08.04.21_WWA_PPC
c.M	p.F	avg	08.04.21_WWA_PPC
p.F	c.M	avg	08.04.21_WWA_PPC
c.M	p.F	avg	08.04.21_WWA_PPC
p.F	c.M	avg	08.04.21_WWA_PPC
c.M	p.F	avg	08.04.21_WWA_PPC
p.F	c.M	avg	08.04.21_WWA_PPC
c.M	p.F	avg	08.04.21_WWA_PPC
p.F	c.M	avg	08.04.21_WWA_PPC
c.M	p.F	avg	08.04.21_WWA_PPC
p.F	c.M	avg	08.04.21_WWA_PPC
c.M	p.F	avg	08.04.21_WWA_PPC
p.F	c.M	avg	08.04.21_WWA_PPC
c.M	p.F	avg	08.04.21_WWA_PPC
p.F	c.M	avg	08.04.21_WWA_PPC
c.M	p.F	avg	08.04.21_WWA_PPC
p.F	p.F	avg	08.04.21_WWA_PPC
p.F	p.F	avg	08.04.21_WWA_PPC
p.F	p.F	avg	08.04.21_WWA_PPC
p.F	p.F	avg	08.04.21_WWA_PPC
p.F	p.F	avg	08.04.21_WWA_PPC
p.F	p.F	avg	08.04.21_WWA_PPC
p.F	p.F	avg	08.04.21_WWA_PPC
p.F	p.F	avg	08.04.21_WWA_PPC
p.F	p.F	avg	08.04.21_WWA_PPC
p.F	p.F	avg	08.04.21_WWA_PPC
p.F	p.F	avg	08.04.21_WWA_PPC
p.F	p.F	avg	08.04.21_WWA_PPC
p.F	p.F	avg	08.04.21_WWA_PPC
p.F	p.F	avg	08.04.21_WWA_PPC
p.F	p.F	avg	08.04.21_WWA_PPC
p.F	p.F	avg	08.04.21_WWA_PPC
p.F	p.F	avg	08.04.21_WWA_PPC
p.F	p.F	avg	08.04.21_WWA_PPC
p.F	p.F	avg	08.04.21_WWA_PPC
p.F	p.F	avg	08.04.21_WWA_PPC
p.F	p.F	avg	08.04.21_WWA_PPC
p.F	p.F	avg	08.04.21_WWA_PPC
p.F	fo.M	avg	08.04.21_WWA_PPC
p.F	p.F	avg	12.04.21_BAR_LOM
p.F	p.F	avg	12.04.21_BAR_LOM
p.F	p.F	avg	12.04.21_BAR_LOM
p.F	p.F	avg	12.04.21_BAR_LOM
p.F	p.F	avg	12.04.21_BAR_LOM
p.F	p.F	avg	12.04.21_BAR_LOM
p.F	p.F	avg	12.04.21_BAR_LOM
p.F	p.F	avg	12.04.21_BAR_LOM
p.F	p.F	avg	12.04.21_BAR_LOM
p.F	fo.M	avg	12.04.21_BAR_LOM
fo.M	fo.M	avg	12.04.21_BAR_LOM
fo.M	p.F	avg	12.04.21_BAR_LOM
p.F	p.F	avg	12.04.21_BAR_LOM
p.F	p.F	avg	12.04.21_BAR_LOM
p.F	p.F	avg	12.04.21_BAR_LOM
p.F	p.F	avg	12.04.21_BAR_LOM
p.F	p.F	avg	12.04.21_BAR_LOM
p.F	p.F	avg	12.04.21_BAR_LOM
p.F	p.F	avg	12.04.21_BAR_LOM
p.F	p.F	avg	12.04.21_BAR_LOM
p.F	p.F	avg	12.04.21_BAR_LOM
p.F	p.F	avg	12.04.21_BAR_LOM
p.F	p.F	avg	12.04.21_BAR_LOM
p.F	p.F	avg	12.04.21_BAR_LOM
p.F	p.F	avg	12.04.21_BAR_LOM
p.F	p.F	avg	12.04.21_BAR_LOM
p.F	p.F	avg	12.04.21_BAR_LOM
p.F	p.F	avg	12.04.21_BAR_LOM
p.F	p.F	avg	12.04.21_BAR_LOM
p.F	p.F	avg	12.04.21_BAR_LOM
p.F	p.F	avg	12.04.21_BAR_LOM
p.F	p.F	avg	12.04.21_BAR_LOM
p.F	p.F	avg	12.04.21_BAR_LOM
p.F	p.F	avg	12.04.21_BAR_LOM
p.F	p.F	avg	12.04.21_BAR_LOM
p.F	p.F	avg	12.04.21_BAR_LOM
p.F	p.F	avg	12.04.21_BAR_LOM
p.F	p.F	avg	12.04.21_BAR_LOM
p.F	p.F	avg	12.04.21_BAR_LOM
p.F	p.F	avg	12.04.21_BAR_LOM
p.F	p.F	avg	12.04.21_BAR_LOM
p.F	p.F	avg	12.04.21_BAR_LOM
p.F	p.F	avg	12.04.21_BAR_LOM
p.F	p.F	avg	12.04.21_BAR_LOM
p.F	fo.F	avg	12.04.21_BAR_LOM
fo.F	p.F	avg	12.04.21_BAR_LOM
p.F	p.M	avg	12.04.21_BAR_LOM
p.M	p.F	avg	12.04.21_BAR_LOM
p.F	p.M	avg	12.04.21_BAR_LOM
p.M	p.F	avg	12.04.21_BAR_LOM
p.F	p.M	avg	12.04.21_BAR_LOM
p.M	p.F	avg	12.04.21_BAR_LOM
p.F	p.M	avg	12.04.21_BAR_LOM
p.M	p.M	avg	12.04.21_BAR_LOM
p.M	p.F	avg	12.04.21_BAR_LOM
p.F	p.M	avg	12.04.21_BAR_LOM
p.M	p.F	avg	12.04.21_BAR_LOM
p.F	p.M	avg	12.04.21_BAR_LOM
p.M	p.M	avg	12.04.21_BAR_LOM
p.M	p.F	avg	12.04.21_BAR_LOM
p.F	p.M	avg	12.04.21_BAR_LOM
p.M	p.F	avg	12.04.21_BAR_LOM
p.F	p.M	avg	12.04.21_BAR_LOM
p.M	p.F	avg	12.04.21_BAR_LOM
p.F	p.M	avg	12.04.21_BAR_LOM
p.M	p.M	avg	12.04.21_BAR_LOM
p.M	p.F	avg	12.04.21_BAR_LOM
p.F	p.M	avg	12.04.21_BAR_LOM
p.M	p.F	avg	12.04.21_BAR_LOM
p.F	p.M	avg	12.04.21_BAR_LOM
p.M	p.F	avg	12.04.21_BAR_LOM
p.F	p.M	avg	12.04.21_BAR_LOM
p.M	p.M	avg	12.04.21_BAR_LOM
p.M	p.M	avg	12.04.21_BAR_LOM
p.M	p.F	avg	12.04.21_BAR_LOM
p.F	p.M	avg	12.04.21_BAR_LOM
p.M	p.M	avg	12.04.21_BAR_LOM
p.M	p.F	avg	12.04.21_BAR_LOM
p.F	p.M	avg	12.04.21_BAR_LOM
p.M	p.M	avg	12.04.21_BAR_LOM
p.M	p.F	avg	12.04.21_BAR_LOM
p.F	p.M	avg	12.04.21_BAR_LOM
p.M	p.F	avg	12.04.21_BAR_LOM
p.F	p.F	avg	12.04.21_BAR_LOM
p.F	p.M	avg	12.04.21_BAR_LOM
p.M	p.F	avg	12.04.21_BAR_LOM
p.F	p.M	avg	12.04.21_BAR_LOM
p.M	p.M	avg	12.04.21_BAR_LOM
p.M	p.F	avg	12.04.21_BAR_LOM
p.F	p.M	avg	12.04.21_BAR_LOM
p.M	p.F	avg	12.04.21_BAR_LOM
p.F	p.M	avg	12.04.21_BAR_LOM
p.M	p.M	avg	12.04.21_BAR_LOM
p.M	p.F	avg	12.04.21_BAR_LOM
p.F	p.F	avg	12.04.21_BAR_LOM
p.F	p.M	avg	12.04.21_BAR_LOM
p.M	p.F	avg	12.04.21_BAR_LOM
p.F	fo.M	avg	12.04.21_BAR_LOM
fo.M	p.M	avg	12.04.21_BAR_LOM
p.M	p.F	avg	12.04.21_BAR_LOM
p.F	p.F	avg	12.04.21_BAR_LOM
p.F	p.M	avg	12.04.21_BAR_LOM
p.M	p.F	avg	12.04.21_BAR_LOM
p.F	p.M	avg	12.04.21_BAR_LOM
p.M	p.F	avg	12.04.21_BAR_LOM
p.F	p.M	avg	12.04.21_BAR_LOM
p.M	p.M	avg	12.04.21_BAR_LOM
p.M	p.F	avg	12.04.21_BAR_LOM
p.F	p.F	avg	12.04.21_BAR_LOM
p.F	p.F	avg	12.04.21_BAR_LOM
p.F	p.F	avg	12.04.21_BAR_LOM
p.F	p.F	avg	12.04.21_BAR_LOM
p.F	p.F	avg	12.04.21_BAR_LOM
p.F	p.M	avg	12.04.21_BAR_LOM
p.M	p.F	avg	12.04.21_BAR_LOM
p.F	p.F	avg	12.04.21_BAR_LOM
p.F	p.F	avg	12.04.21_BAR_LOM
p.F	p.F	avg	12.04.21_BAR_LOM
p.F	p.F	avg	12.04.21_BAR_LOM
p.F	p.M	avg	12.04.21_BAR_LOM
p.M	p.F	avg	12.04.21_BAR_LOM
p.F	p.F	avg	12.04.21_BAR_LOM
p.F	p.F	avg	12.04.21_BAR_LOM
p.F	p.M	avg	12.04.21_BAR_LOM
p.M	p.F	avg	12.04.21_BAR_LOM
p.F	p.F	avg	12.04.21_BAR_LOM
p.F	p.M	avg	12.04.21_BAR_LOM
p.M	fo.F	avg	12.04.21_BAR_LOM
fo.F	p.F	avg	12.04.21_BAR_LOM
p.F	p.F	avg	12.04.21_BAR_LOM
p.F	p.F	avg	12.04.21_BAR_LOM
p.F	p.F	avg	12.04.21_BAR_LOM
p.F	p.F	avg	12.04.21_BAR_LOM
p.F	p.F	avg	12.04.21_BAR_LOM
p.F	p.F	avg	12.04.21_BAR_LOM
p.F	p.F	avg	12.04.21_BAR_LOM
p.F	p.F	avg	12.04.21_BAR_LOM
p.F	fo.M	avg	12.04.21_BAR_LOM
fo.M	p.F	avg	12.04.21_BAR_LOM
p.F	p.F	avg	12.04.21_BAR_LOM
p.F	p.F	avg	12.04.21_BAR_LOM
p.F	p.F	avg	12.04.21_BAR_LOM
p.F	p.F	avg	12.04.21_BAR_LOM
p.F	p.F	avg	12.04.21_BAR_LOM
p.F	p.F	avg	12.04.21_BAR_LOM
p.F	p.F	avg	12.04.21_BAR_LOM
p.F	p.F	avg	12.04.21_BAR_LOM
p.F	p.F	avg	12.04.21_BAR_LOM
p.F	p.F	avg	12.04.21_BAR_LOM
p.F	p.F	avg	12.04.21_BAR_LOM
p.F	p.F	avg	12.04.21_BAR_LOM
p.F	p.F	avg	12.04.21_BAR_LOM
p.F	p.F	avg	12.04.21_BAR_LOM
p.F	p.F	avg	12.04.21_BAR_LOM
p.F	p.F	avg	12.04.21_BAR_LOM
p.F	p.F	avg	12.04.21_BAR_LOM
p.F	p.F	avg	12.04.21_BAR_LOM
p.F	p.F	avg	12.04.21_BAR_LOM
p.F	p.F	avg	12.04.21_BAR_LOM
p.F	p.F	avg	12.04.21_BAR_LOM
p.F	p.F	avg	12.04.21_BAR_LOM
p.F	p.F	avg	12.04.21_BAR_LOM
p.F	p.F	avg	12.04.21_BAR_LOM
p.F	p.F	avg	12.04.21_BAR_LOM
p.F	p.F	avg	12.04.21_BAR_LOM
p.F	p.F	avg	12.04.21_BAR_LOM
p.F	p.F	avg	12.04.21_BAR_LOM
p.F	p.F	avg	12.04.21_BAR_LOM
p.F	p.F	avg	12.04.21_BAR_LOM
p.F	p.F	avg	12.04.21_BAR_LOM
p.F	p.F	avg	12.04.21_BAR_LOM
p.F	p.F	avg	12.04.21_BAR_LOM
p.F	p.F	avg	12.04.21_BAR_LOM
p.F	p.F	avg	12.04.21_BAR_LOM
p.F	p.F	avg	12.04.21_BAR_LOM
p.F	p.F	avg	12.04.21_BAR_LOM
p.F	p.F	avg	12.04.21_BAR_LOM
p.F	p.F	avg	12.04.21_BAR_LOM
p.F	p.F	avg	12.04.21_BAR_LOM
p.F	p.F	avg	12.04.21_BAR_LOM
p.F	p.F	avg	12.04.21_BAR_LOM
p.F	p.F	avg	12.04.21_BAR_LOM
p.F	p.F	avg	12.04.21_BAR_LOM
p.F	p.F	avg	12.04.21_BAR_LOM
p.F	p.F	avg	12.04.21_BAR_LOM
p.F	p.F	avg	12.04.21_BAR_LOM
p.F	p.F	avg	12.04.21_BAR_LOM
p.F	p.F	avg	12.04.21_BAR_LOM
p.F	p.F	avg	12.04.21_BAR_LOM
p.F	p.F	avg	12.04.21_BAR_LOM
p.F	p.F	avg	12.04.21_BAR_LOM
p.F	p.F	avg	12.04.21_BAR_LOM
p.F	p.M	avg	12.04.21_BAR_LOM
p.M	p.F	avg	12.04.21_BAR_LOM
p.F	p.M	avg	12.04.21_BAR_LOM
p.M	p.F	avg	12.04.21_BAR_LOM
p.F	p.M	avg	12.04.21_BAR_LOM
p.M	p.F	avg	12.04.21_BAR_LOM
p.F	p.M	avg	12.04.21_BAR_LOM
p.M	p.F	avg	12.04.21_BAR_LOM
p.F	p.M	avg	12.04.21_BAR_LOM
p.M	p.F	avg	12.04.21_BAR_LOM
p.F	fo.F	avg	12.04.21_BAR_LOM
fo.F	fo.M	avg	12.04.21_BAR_LOM
p.F	p.F	avg	17.04.21_NPV_GIL
p.F	p.F	avg	17.04.21_NPV_GIL
p.F	p.F	avg	17.04.21_NPV_GIL
p.F	fo.M	avg	17.04.21_NPV_GIL
fo.M	p.F	avg	17.04.21_NPV_GIL
p.F	p.F	avg	17.04.21_NPV_GIL
p.F	p.F	avg	17.04.21_NPV_GIL
p.F	p.F	avg	17.04.21_NPV_GIL
p.F	p.F	avg	17.04.21_NPV_GIL
p.F	p.F	avg	17.04.21_NPV_GIL
p.F	p.F	avg	17.04.21_NPV_GIL
p.F	p.F	avg	17.04.21_NPV_GIL
p.F	p.F	avg	17.04.21_NPV_GIL
p.F	p.F	avg	17.04.21_NPV_GIL
p.F	p.F	avg	17.04.21_NPV_GIL
p.F	p.F	avg	17.04.21_NPV_GIL
p.F	p.F	avg	17.04.21_NPV_GIL
p.F	p.F	avg	17.04.21_NPV_GIL
p.F	p.F	avg	17.04.21_NPV_GIL
p.F	p.F	avg	17.04.21_NPV_GIL
p.F	p.F	avg	17.04.21_NPV_GIL
p.F	p.F	avg	17.04.21_NPV_GIL
p.F	p.F	avg	17.04.21_NPV_GIL
p.F	p.F	avg	17.04.21_NPV_GIL
p.F	p.F	avg	17.04.21_NPV_GIL
p.F	p.F	avg	17.04.21_NPV_GIL
p.F	p.F	avg	17.04.21_NPV_GIL
p.F	p.F	avg	17.04.21_NPV_GIL
p.F	p.F	avg	17.04.21_NPV_GIL
p.F	p.F	avg	17.04.21_NPV_GIL
p.F	p.F	avg	17.04.21_NPV_GIL
p.F	p.F	avg	17.04.21_NPV_GIL
p.F	p.F	avg	17.04.21_NPV_GIL
p.F	p.F	avg	17.04.21_NPV_GIL
p.F	p.F	avg	17.04.21_NPV_GIL
p.F	p.F	avg	17.04.21_NPV_GIL
p.F	p.F	avg	17.04.21_NPV_GIL
p.F	p.F	avg	17.04.21_NPV_GIL
p.F	p.F	avg	17.04.21_NPV_GIL
p.F	p.F	avg	17.04.21_NPV_GIL
p.F	p.F	avg	17.04.21_NPV_GIL
p.F	p.F	avg	17.04.21_NPV_GIL
p.F	p.F	avg	17.04.21_NPV_GIL
p.F	p.F	avg	17.04.21_NPV_GIL
p.F	fo.M	avg	17.04.21_NPV_GIL
fo.M	p.F	avg	17.04.21_NPV_GIL
p.F	p.F	avg	17.04.21_NPV_GIL
p.F	p.F	avg	17.04.21_NPV_GIL
p.F	p.F	avg	17.04.21_NPV_GIL
p.F	p.F	avg	17.04.21_NPV_GIL
p.F	p.F	avg	17.04.21_NPV_GIL
p.F	p.F	avg	17.04.21_NPV_GIL
p.F	p.F	avg	17.04.21_NPV_GIL
p.F	p.F	avg	17.04.21_NPV_GIL
p.F	p.F	avg	17.04.21_NPV_GIL
p.F	p.F	avg	17.04.21_NPV_GIL
p.F	p.F	avg	17.04.21_NPV_GIL
p.F	p.F	avg	17.04.21_NPV_GIL
p.F	p.F	avg	17.04.21_NPV_GIL
p.F	p.F	avg	17.04.21_NPV_GIL
p.F	p.F	avg	17.04.21_NPV_GIL
p.F	fo.M	avg	17.04.21_NPV_GIL
fo.M	p.F	avg	17.04.21_NPV_GIL
p.F	p.F	avg	17.04.21_NPV_GIL
p.F	p.F	avg	17.04.21_NPV_GIL
p.F	p.F	avg	17.04.21_NPV_GIL
p.F	p.F	avg	17.04.21_NPV_GIL
p.F	fo.M	avg	17.04.21_NPV_GIL
fo.M	p.F	avg	17.04.21_NPV_GIL
p.F	p.F	avg	17.04.21_NPV_GIL
p.F	p.F	avg	17.04.21_NPV_GIL
p.F	p.F	avg	17.04.21_NPV_GIL
p.F	p.F	avg	17.04.21_NPV_GIL
p.F	p.F	avg	17.04.21_NPV_GIL
p.F	p.F	avg	17.04.21_NPV_GIL
p.F	p.F	avg	17.04.21_NPV_GIL
p.F	fo.F	avg	17.04.21_NPV_GIL
fo.F	p.F	avg	17.04.21_NPV_GIL
p.F	p.F	avg	17.04.21_NPV_GIL
p.F	p.F	avg	17.04.21_NPV_GIL
p.F	p.F	avg	17.04.21_NPV_GIL
p.F	p.F	avg	17.04.21_NPV_GIL
p.F	p.F	avg	17.04.21_NPV_GIL
p.F	p.F	avg	17.04.21_NPV_GIL
p.F	p.F	avg	17.04.21_NPV_GIL
p.F	p.F	avg	17.04.21_NPV_GIL
p.F	p.F	avg	17.04.21_NPV_GIL
p.F	p.F	avg	17.04.21_NPV_GIL
p.F	p.F	avg	17.04.21_NPV_GIL
p.F	p.F	avg	17.04.21_NPV_GIL
p.F	p.F	avg	17.04.21_NPV_GIL
p.F	p.F	avg	17.04.21_NPV_GIL
p.F	p.F	avg	17.04.21_NPV_GIL
p.F	p.F	avg	17.04.21_NPV_GIL
p.F	p.F	avg	17.04.21_NPV_GIL
p.F	c.M	avg	17.04.21_NPV_GIL
c.M	p.F	avg	17.04.21_NPV_GIL
p.F	c.M	avg	17.04.21_NPV_GIL
c.M	p.F	avg	17.04.21_NPV_GIL
p.F	c.M	avg	17.04.21_NPV_GIL
c.M	p.F	avg	17.04.21_NPV_GIL
p.F	c.M	avg	17.04.21_NPV_GIL
c.M	p.F	avg	17.04.21_NPV_GIL
p.F	c.M	avg	17.04.21_NPV_GIL
c.M	p.F	avg	17.04.21_NPV_GIL
p.F	c.M	avg	17.04.21_NPV_GIL
c.M	p.F	avg	17.04.21_NPV_GIL
p.F	c.M	avg	17.04.21_NPV_GIL
c.M	p.F	avg	17.04.21_NPV_GIL
p.F	c.M	avg	17.04.21_NPV_GIL
c.M	p.F	avg	17.04.21_NPV_GIL
p.F	c.M	avg	17.04.21_NPV_GIL
c.M	p.F	avg	17.04.21_NPV_GIL
p.F	c.M	avg	17.04.21_NPV_GIL
c.M	p.F	avg	17.04.21_NPV_GIL
p.F	c.M	avg	17.04.21_NPV_GIL
c.M	p.F	avg	17.04.21_NPV_GIL
p.F	c.M	avg	17.04.21_NPV_GIL
c.M	fo.M	avg	17.04.21_NPV_GIL
fo.M	c.M	avg	17.04.21_NPV_GIL
c.M	p.F	avg	17.04.21_NPV_GIL
p.F	c.M	avg	17.04.21_NPV_GIL
c.M	p.F	avg	17.04.21_NPV_GIL
p.F	c.M	avg	17.04.21_NPV_GIL
c.M	p.F	avg	17.04.21_NPV_GIL
p.F	c.M	avg	17.04.21_NPV_GIL
c.M	p.F	avg	17.04.21_NPV_GIL
p.F	c.M	avg	17.04.21_NPV_GIL
c.M	p.F	avg	17.04.21_NPV_GIL
p.F	c.M	avg	17.04.21_NPV_GIL
c.M	p.F	avg	17.04.21_NPV_GIL
p.F	c.M	avg	17.04.21_NPV_GIL
c.M	p.F	avg	17.04.21_NPV_GIL
p.F	c.M	avg	17.04.21_NPV_GIL
c.M	p.F	avg	17.04.21_NPV_GIL
p.F	c.M	avg	17.04.21_NPV_GIL
c.M	p.F	avg	17.04.21_NPV_GIL
p.F	c.M	avg	17.04.21_NPV_GIL
c.M	fo.M	avg	17.04.21_NPV_GIL
fo.M	c.M	avg	17.04.21_NPV_GIL
c.M	p.F	avg	17.04.21_NPV_GIL
p.F	c.M	avg	17.04.21_NPV_GIL
c.M	p.F	avg	17.04.21_NPV_GIL
p.F	c.M	avg	17.04.21_NPV_GIL
c.M	p.F	avg	17.04.21_NPV_GIL
p.F	c.M	avg	17.04.21_NPV_GIL
c.M	p.F	avg	17.04.21_NPV_GIL
p.F	c.M	avg	17.04.21_NPV_GIL
c.M	p.F	avg	17.04.21_NPV_GIL
p.F	c.M	avg	17.04.21_NPV_GIL
c.M	fo.M	avg	17.04.21_NPV_GIL
fo.M	c.M	avg	17.04.21_NPV_GIL
c.M	p.F	avg	17.04.21_NPV_GIL
p.F	c.M	avg	17.04.21_NPV_GIL
c.M	p.F	avg	17.04.21_NPV_GIL
p.F	c.M	avg	17.04.21_NPV_GIL
c.M	p.F	avg	17.04.21_NPV_GIL
p.F	c.M	avg	17.04.21_NPV_GIL
c.M	p.F	avg	17.04.21_NPV_GIL
p.F	c.M	avg	17.04.21_NPV_GIL
c.M	p.F	avg	17.04.21_NPV_GIL
p.F	c.M	avg	17.04.21_NPV_GIL
c.M	p.F	avg	17.04.21_NPV_GIL
p.F	c.M	avg	17.04.21_NPV_GIL
c.M	p.F	avg	17.04.21_NPV_GIL
p.F	c.M	avg	17.04.21_NPV_GIL
c.M	p.F	avg	17.04.21_NPV_GIL
p.F	c.M	avg	17.04.21_NPV_GIL
c.M	p.F	avg	17.04.21_NPV_GIL
p.F	c.M	avg	17.04.21_NPV_GIL
c.M	fo.F	avg	17.04.21_NPV_GIL
fo.F	c.M	avg	17.04.21_NPV_GIL
c.M	p.F	avg	17.04.21_NPV_GIL
p.F	c.M	avg	17.04.21_NPV_GIL
c.M	fo.M	avg	17.04.21_NPV_GIL
fo.M	c.M	avg	17.04.21_NPV_GIL
c.M	p.F	avg	17.04.21_NPV_GIL
p.F	c.M	avg	17.04.21_NPV_GIL
c.M	p.F	avg	17.04.21_NPV_GIL
p.F	c.M	avg	17.04.21_NPV_GIL
c.M	p.F	avg	17.04.21_NPV_GIL
p.F	c.M	avg	17.04.21_NPV_GIL
c.M	p.F	avg	17.04.21_NPV_GIL
p.F	c.M	avg	17.04.21_NPV_GIL
c.M	p.F	avg	17.04.21_NPV_GIL
p.F	c.M	avg	17.04.21_NPV_GIL
c.M	p.F	avg	17.04.21_NPV_GIL
p.F	c.M	avg	17.04.21_NPV_GIL
c.M	p.F	avg	17.04.21_NPV_GIL
p.F	c.M	avg	17.04.21_NPV_GIL
c.M	p.F	avg	17.04.21_NPV_GIL
p.F	c.M	avg	17.04.21_NPV_GIL
c.M	p.F	avg	17.04.21_NPV_GIL
p.F	c.M	avg	17.04.21_NPV_GIL
c.M	p.F	avg	17.04.21_NPV_GIL
p.F	c.M	avg	17.04.21_NPV_GIL
c.M	p.F	avg	17.04.21_NPV_GIL
p.F	c.M	avg	17.04.21_NPV_GIL
c.M	p.F	avg	17.04.21_NPV_GIL
p.F	c.M	avg	17.04.21_NPV_GIL
c.M	p.F	avg	17.04.21_NPV_GIL
p.F	c.M	avg	17.04.21_NPV_GIL
c.M	p.F	avg	17.04.21_NPV_GIL
p.F	c.M	avg	17.04.21_NPV_GIL
c.M	p.F	avg	17.04.21_NPV_GIL
p.F	c.M	avg	17.04.21_NPV_GIL
c.M	fo.M	avg	17.04.21_NPV_GIL
fo.M	c.M	avg	17.04.21_NPV_GIL
c.M	p.F	avg	17.04.21_NPV_GIL
p.F	c.M	avg	17.04.21_NPV_GIL
c.M	p.F	avg	17.04.21_NPV_GIL
p.F	c.M	avg	17.04.21_NPV_GIL
c.M	p.F	avg	17.04.21_NPV_GIL
p.F	c.M	avg	17.04.21_NPV_GIL
c.M	p.F	avg	17.04.21_NPV_GIL
p.F	c.M	avg	17.04.21_NPV_GIL
c.M	p.F	avg	17.04.21_NPV_GIL
p.F	c.M	avg	17.04.21_NPV_GIL
c.M	p.F	avg	17.04.21_NPV_GIL
p.F	c.M	avg	17.04.21_NPV_GIL
c.M	p.F	avg	17.04.21_NPV_GIL
p.F	c.M	avg	17.04.21_NPV_GIL
c.M	p.F	avg	17.04.21_NPV_GIL
p.F	c.M	avg	17.04.21_NPV_GIL
c.M	fo.M	avg	17.04.21_NPV_GIL
fo.M	c.M	avg	17.04.21_NPV_GIL
c.M	p.F	avg	17.04.21_NPV_GIL
p.F	c.M	avg	17.04.21_NPV_GIL
c.M	p.F	avg	17.04.21_NPV_GIL
p.F	c.M	avg	17.04.21_NPV_GIL
c.M	p.F	avg	17.04.21_NPV_GIL
p.F	c.M	avg	17.04.21_NPV_GIL
c.M	p.F	avg	17.04.21_NPV_GIL
p.F	c.M	avg	17.04.21_NPV_GIL
c.M	p.F	avg	17.04.21_NPV_GIL
p.F	c.M	avg	17.04.21_NPV_GIL
c.M	p.F	avg	17.04.21_NPV_GIL
p.F	c.M	avg	17.04.21_NPV_GIL
c.M	p.F	avg	17.04.21_NPV_GIL
p.F	c.M	avg	17.04.21_NPV_GIL
c.M	p.F	avg	17.04.21_NPV_GIL
p.F	c.M	avg	17.04.21_NPV_GIL
c.M	p.F	avg	17.04.21_NPV_GIL
p.F	c.M	avg	17.04.21_NPV_GIL
c.M	fo.M	avg	17.04.21_NPV_GIL
fo.M	p.F	avg	17.04.21_NPV_GIL
p.F	p.F	avg	17.04.21_NPV_GIL
p.F	p.F	avg	17.04.21_NPV_GIL
p.F	fo.M	avg	17.04.21_NPV_GIL
fo.M	p.F	avg	17.04.21_NPV_GIL
p.F	p.F	avg	17.04.21_NPV_GIL
p.F	p.F	avg	17.04.21_NPV_GIL
p.F	p.F	avg	17.04.21_NPV_GIL
p.F	p.F	avg	17.04.21_NPV_GIL
p.F	p.F	avg	17.04.21_NPV_GIL
p.F	p.F	avg	17.04.21_NPV_GIL
p.F	p.F	avg	17.04.21_NPV_GIL
p.F	p.F	avg	17.04.21_NPV_GIL
p.F	p.F	avg	17.04.21_NPV_GIL
p.F	fo.M	avg	17.04.21_NPV_GIL
fo.M	p.F	avg	17.04.21_NPV_GIL
p.F	p.F	avg	17.04.21_NPV_GIL
p.F	p.F	avg	17.04.21_NPV_GIL
p.F	p.F	avg	17.04.21_NPV_GIL
p.F	p.F	avg	17.04.21_NPV_GIL
p.F	p.F	avg	17.04.21_NPV_GIL
p.F	p.F	avg	17.04.21_NPV_GIL
p.F	p.F	avg	17.04.21_NPV_GIL
p.F	p.F	avg	17.04.21_NPV_GIL
p.F	p.F	avg	17.04.21_NPV_GIL
p.F	p.F	avg	17.04.21_NPV_GIL
p.F	p.F	avg	17.04.21_NPV_GIL
p.F	p.F	avg	17.04.21_NPV_GIL
p.F	p.F	avg	17.04.21_NPV_GIL
p.F	p.F	avg	17.04.21_NPV_GIL
p.F	p.F	avg	17.04.21_NPV_GIL
p.F	p.F	avg	17.04.21_NPV_GIL
p.F	p.F	avg	17.04.21_NPV_GIL
p.F	p.F	avg	17.04.21_NPV_GIL
p.F	p.F	avg	17.04.21_NPV_GIL
p.F	p.F	avg	17.04.21_NPV_GIL
p.F	p.F	avg	17.04.21_NPV_GIL
p.F	p.F	avg	17.04.21_NPV_GIL
p.F	p.F	avg	17.04.21_NPV_GIL
p.F	p.F	avg	17.04.21_NPV_GIL
p.F	p.F	avg	17.04.21_NPV_GIL
p.F	fo.M	avg	17.04.21_NPV_GIL
fo.M	p.F	avg	17.04.21_NPV_GIL
p.F	fo.M	avg	17.04.21_NPV_GIL
fo.M	p.F	avg	17.04.21_NPV_GIL
p.F	p.F	avg	17.04.21_NPV_GIL
p.F	p.F	avg	17.04.21_NPV_GIL
p.F	p.F	avg	17.04.21_NPV_GIL
p.F	p.F	avg	17.04.21_NPV_GIL
p.F	p.F	avg	17.04.21_NPV_GIL
p.F	p.F	avg	17.04.21_NPV_GIL
p.F	p.F	avg	17.04.21_NPV_GIL
p.F	p.F	avg	17.04.21_NPV_GIL
p.F	p.F	avg	17.04.21_NPV_GIL
p.F	p.F	avg	17.04.21_NPV_GIL
p.F	p.F	avg	17.04.21_NPV_GIL
p.F	p.F	avg	17.04.21_NPV_GIL
p.F	p.F	avg	17.04.21_NPV_GIL
p.F	p.F	avg	17.04.21_NPV_GIL
p.F	fo.M	avg	17.04.21_NPV_GIL
fo.M	p.F	avg	17.04.21_NPV_GIL
p.F	p.F	avg	17.04.21_NPV_GIL
p.F	p.F	avg	17.04.21_NPV_GIL
p.F	p.F	avg	17.04.21_NPV_GIL
p.F	p.F	avg	17.04.21_NPV_GIL
p.F	fo.M	avg	17.04.21_NPV_GIL
fo.M	p.F	avg	17.04.21_NPV_GIL
p.F	p.F	avg	17.04.21_NPV_GIL
p.F	p.F	avg	17.04.21_NPV_GIL
p.F	p.F	avg	17.04.21_NPV_GIL
p.F	p.F	avg	17.04.21_NPV_GIL
p.F	p.F	avg	17.04.21_NPV_GIL
p.F	p.F	avg	17.04.21_NPV_GIL
p.F	p.F	avg	17.04.21_NPV_GIL
p.F	p.F	avg	17.04.21_NPV_GIL
p.F	c.M	avg	17.04.21_NPV_GIL
c.M	p.F	avg	17.04.21_NPV_GIL
p.F	c.M	avg	17.04.21_NPV_GIL
c.M	p.F	avg	17.04.21_NPV_GIL
p.F	c.M	avg	17.04.21_NPV_GIL
c.M	p.F	avg	17.04.21_NPV_GIL
p.F	c.M	avg	17.04.21_NPV_GIL
c.M	p.F	avg	17.04.21_NPV_GIL
p.F	c.M	avg	17.04.21_NPV_GIL
c.M	p.F	avg	17.04.21_NPV_GIL
p.F	c.M	avg	17.04.21_NPV_GIL
c.M	p.F	avg	17.04.21_NPV_GIL
p.F	c.M	avg	17.04.21_NPV_GIL
c.M	p.F	avg	17.04.21_NPV_GIL
p.F	c.M	avg	17.04.21_NPV_GIL
c.M	p.F	avg	17.04.21_NPV_GIL
p.F	c.M	avg	17.04.21_NPV_GIL
c.M	p.F	avg	17.04.21_NPV_GIL
p.F	c.M	avg	17.04.21_NPV_GIL
c.M	p.F	avg	17.04.21_NPV_GIL
p.F	c.M	avg	17.04.21_NPV_GIL
c.M	p.F	avg	17.04.21_NPV_GIL
p.F	c.M	avg	17.04.21_NPV_GIL
c.M	p.F	avg	17.04.21_NPV_GIL
p.F	c.M	avg	17.04.21_NPV_GIL
c.M	p.F	avg	17.04.21_NPV_GIL
p.F	c.M	avg	17.04.21_NPV_GIL
c.M	fo.M	avg	17.04.21_NPV_GIL
fo.M	c.M	avg	17.04.21_NPV_GIL
c.M	p.F	avg	17.04.21_NPV_GIL
p.F	c.M	avg	17.04.21_NPV_GIL
c.M	p.F	avg	17.04.21_NPV_GIL
p.F	c.M	avg	17.04.21_NPV_GIL
c.M	p.F	avg	17.04.21_NPV_GIL
p.F	c.M	avg	17.04.21_NPV_GIL
c.M	p.F	avg	17.04.21_NPV_GIL
p.F	p.F	avg	17.04.21_NPV_GIL
p.F	p.F	avg	17.04.21_NPV_GIL
p.F	p.F	avg	17.04.21_NPV_GIL
p.F	p.F	avg	17.04.21_NPV_GIL
p.F	p.F	avg	17.04.21_NPV_GIL
p.F	p.F	avg	17.04.21_NPV_GIL
p.F	p.F	avg	17.04.21_NPV_GIL
p.F	p.F	avg	17.04.21_NPV_GIL
p.F	p.F	avg	17.04.21_NPV_GIL
p.F	p.F	avg	17.04.21_NPV_GIL
p.F	p.F	avg	17.04.21_NPV_GIL
p.F	p.F	avg	17.04.21_NPV_GIL
p.F	p.F	avg	17.04.21_NPV_GIL
p.F	p.F	avg	17.04.21_NPV_GIL
p.F	p.F	avg	17.04.21_NPV_GIL
p.F	p.F	avg	17.04.21_NPV_GIL
p.F	p.F	avg	17.04.21_NPV_GIL
p.F	fo.M	avg	17.04.21_NPV_GIL
fo.M	p.F	avg	17.04.21_NPV_GIL
p.F	p.F	avg	17.04.21_NPV_GIL
p.F	p.F	avg	17.04.21_NPV_GIL
p.F	p.F	avg	17.04.21_NPV_GIL
p.F	p.F	avg	17.04.21_NPV_GIL
p.F	p.F	avg	17.04.21_NPV_GIL
p.F	p.F	avg	17.04.21_NPV_GIL
p.F	p.F	avg	17.04.21_NPV_GIL
p.F	p.F	avg	17.04.21_NPV_GIL
p.F	fo.M	avg	17.04.21_NPV_GIL
fo.M	p.F	avg	17.04.21_NPV_GIL
p.F	p.F	avg	17.04.21_NPV_GIL
p.F	p.F	avg	17.04.21_NPV_GIL
p.F	p.F	avg	17.04.21_NPV_GIL
p.F	p.F	avg	17.04.21_NPV_GIL
p.F	p.F	avg	17.04.21_NPV_GIL
p.F	fo.F	avg	17.04.21_NPV_GIL
fo.F	p.F	avg	17.04.21_NPV_GIL
p.F	p.F	avg	17.04.21_NPV_GIL
p.F	p.F	avg	17.04.21_NPV_GIL
p.F	p.F	avg	17.04.21_NPV_GIL
p.F	p.F	avg	17.04.21_NPV_GIL
p.F	p.F	avg	17.04.21_NPV_GIL
p.F	p.F	avg	17.04.21_NPV_GIL
p.F	p.F	avg	17.04.21_NPV_GIL
p.F	p.F	avg	17.04.21_NPV_GIL
p.F	p.F	avg	17.04.21_NPV_GIL
p.F	p.F	avg	17.04.21_NPV_GIL
p.F	p.F	avg	17.04.21_NPV_GIL
p.F	p.F	avg	17.04.21_NPV_GIL
p.F	p.F	avg	17.04.21_NPV_GIL
p.F	p.F	avg	17.04.21_NPV_GIL
p.F	p.F	avg	17.04.21_NPV_GIL
p.F	p.F	avg	17.04.21_NPV_GIL
p.F	p.F	avg	17.04.21_NPV_GIL
p.F	p.F	avg	17.04.21_NPV_GIL
p.F	p.F	avg	17.04.21_NPV_GIL
p.F	p.F	avg	17.04.21_NPV_GIL
p.F	p.F	avg	17.04.21_NPV_GIL
p.F	p.F	avg	17.04.21_NPV_GIL
p.F	p.F	avg	17.04.21_NPV_GIL
p.F	p.F	avg	17.04.21_NPV_GIL
p.F	p.F	avg	17.04.21_NPV_GIL
p.F	p.F	avg	17.04.21_NPV_GIL
p.F	p.F	avg	17.04.21_NPV_GIL
p.F	p.F	avg	17.04.21_NPV_GIL
p.F	p.F	avg	17.04.21_NPV_GIL
p.F	p.F	avg	17.04.21_NPV_GIL
p.F	p.F	avg	17.04.21_NPV_GIL
p.F	p.F	avg	17.04.21_NPV_GIL
p.F	p.F	avg	17.04.21_NPV_GIL
p.F	p.F	avg	17.04.21_NPV_GIL
p.F	p.F	avg	17.04.21_NPV_GIL
p.F	p.F	avg	19.04.21_EPV_GPP
p.F	p.F	avg	19.04.21_EPV_GPP
p.F	fo.M	avg	19.04.21_EPV_GPP
fo.M	p.F	avg	19.04.21_EPV_GPP
p.F	p.F	avg	19.04.21_EPV_GPP
p.F	p.F	avg	19.04.21_EPV_GPP
p.F	p.F	avg	19.04.21_EPV_GPP
p.F	p.F	avg	19.04.21_EPV_GPP
p.F	p.F	avg	19.04.21_EPV_GPP
p.F	p.F	avg	19.04.21_EPV_GPP
p.F	p.F	avg	19.04.21_EPV_GPP
p.F	p.F	avg	19.04.21_EPV_GPP
p.F	p.F	avg	19.04.21_EPV_GPP
p.F	p.F	avg	19.04.21_EPV_GPP
p.F	p.F	avg	19.04.21_EPV_GPP
p.F	p.F	avg	19.04.21_EPV_GPP
p.F	p.F	avg	19.04.21_EPV_GPP
p.F	fo.M	avg	19.04.21_EPV_GPP
fo.M	p.F	avg	19.04.21_EPV_GPP
p.F	p.F	avg	19.04.21_EPV_GPP
p.F	p.F	avg	19.04.21_EPV_GPP
p.F	p.F	avg	19.04.21_EPV_GPP
p.F	p.F	avg	19.04.21_EPV_GPP
p.F	p.F	avg	19.04.21_EPV_GPP
p.F	p.F	avg	19.04.21_EPV_GPP
p.F	p.F	avg	19.04.21_EPV_GPP
p.F	p.F	avg	19.04.21_EPV_GPP
p.F	p.F	avg	19.04.21_EPV_GPP
p.F	fo.M	avg	19.04.21_EPV_GPP
fo.M	fo.M	avg	19.04.21_EPV_GPP
fo.M	p.F	avg	19.04.21_EPV_GPP
p.F	p.F	avg	19.04.21_EPV_GPP
p.F	c.M	avg	19.04.21_EPV_GPP
c.M	p.F	avg	19.04.21_EPV_GPP
p.F	p.F	avg	19.04.21_EPV_GPP
p.F	p.F	avg	19.04.21_EPV_GPP
p.F	fo.M	avg	19.04.21_EPV_GPP
fo.M	p.F	avg	19.04.21_EPV_GPP
p.F	p.F	avg	19.04.21_EPV_GPP
p.F	p.F	avg	19.04.21_EPV_GPP
p.F	p.F	avg	19.04.21_EPV_GPP
p.F	p.F	avg	19.04.21_EPV_GPP
p.F	fo.F	avg	19.04.21_EPV_GPP
fo.F	p.F	avg	19.04.21_EPV_GPP
p.F	p.F	avg	19.04.21_EPV_GPP
p.F	p.F	avg	19.04.21_EPV_GPP
p.F	fo.F	avg	19.04.21_EPV_GPP
fo.F	fo.M	avg	19.04.21_EPV_GPP
fo.M	fo.M	avg	19.04.21_EPV_GPP
fo.M	fo.M	avg	19.04.21_EPV_GPP
fo.M	fo.M	avg	19.04.21_EPV_GPP
fo.M	p.F	avg	19.04.21_EPV_GPP
p.F	fo.M	avg	19.04.21_EPV_GPP
fo.M	p.F	avg	19.04.21_EPV_GPP
fo.F	fo.F	avg	20.04.21_PVD_SPC
fo.F	fo.F	avg	20.04.21_PVD_SPC
fo.F	p.F	avg	20.04.21_PVD_SPC
p.F	fo.F	avg	20.04.21_PVD_SPC
fo.F	c.M	avg	20.04.21_PVD_SPC
c.M	fo.M	avg	20.04.21_PVD_SPC
fo.M	c.M	avg	20.04.21_PVD_SPC
c.M	fo.F	avg	20.04.21_PVD_SPC
fo.F	c.M	avg	20.04.21_PVD_SPC
c.M	p.F	avg	20.04.21_PVD_SPC
p.F	p.F	avg	20.04.21_PVD_SPC
p.F	fo.F	avg	20.04.21_PVD_SPC
fo.F	p.F	avg	20.04.21_PVD_SPC
p.F	p.F	avg	20.04.21_PVD_SPC
p.F	d.M	avg	20.04.21_PVD_SPC
d.M	p.F	avg	20.04.21_PVD_SPC
p.F	w.F	avg	20.04.21_PVD_SPC
w.F	p.F	avg	20.04.21_PVD_SPC
p.F	fo.F	avg	20.04.21_PVD_SPC
fo.F	p.F	avg	20.04.21_PVD_SPC
p.F	p.F	avg	20.04.21_PVD_SPC
p.F	fo.M	avg	20.04.21_PVD_SPC
fo.M	p.F	avg	20.04.21_PVD_SPC
p.F	p.F	avg	20.04.21_PVD_SPC
p.F	c.M	avg	20.04.21_PVD_SPC
c.M	w.F	avg	20.04.21_PVD_SPC
w.F	fo.F	avg	20.04.21_PVD_SPC
fo.F	fo.F	avg	20.04.21_PVD_SPC
fo.F	fo.M	avg	20.04.21_PVD_SPC
fo.M	p.F	avg	20.04.21_PVD_SPC
p.F	p.F	avg	20.04.21_PVD_SPC
p.F	p.F	avg	20.04.21_PVD_SPC
p.F	fo.M	avg	20.04.21_PVD_SPC
fo.M	c.M	avg	20.04.21_PVD_SPC
c.M	p.F	avg	20.04.21_PVD_SPC
p.F	c.M	avg	20.04.21_PVD_SPC
c.M	w.F	avg	20.04.21_PVD_SPC
w.F	c.M	avg	20.04.21_PVD_SPC
c.M	p.F	avg	20.04.21_PVD_SPC
p.F	c.M	avg	20.04.21_PVD_SPC
c.M	p.F	avg	20.04.21_PVD_SPC
p.F	c.M	avg	20.04.21_PVD_SPC
c.M	fo.F	avg	20.04.21_PVD_SPC
fo.F	c.M	avg	20.04.21_PVD_SPC
c.M	w.F	avg	20.04.21_PVD_SPC
w.F	c.M	avg	20.04.21_PVD_SPC
c.M	fo.F	avg	20.04.21_PVD_SPC
fo.F	p.F	avg	20.04.21_PVD_SPC
p.F	p.M	avg	20.04.21_PVD_SPC
p.M	p.F	avg	20.04.21_PVD_SPC
p.F	p.F	avg	20.04.21_PVD_SPC
p.F	p.F	avg	20.04.21_PVD_SPC
p.F	p.M	avg	20.04.21_PVD_SPC
p.M	p.M	avg	20.04.21_PVD_SPC
p.M	p.M	avg	20.04.21_PVD_SPC
p.M	p.M	avg	20.04.21_PVD_SPC
p.M	p.M	avg	20.04.21_PVD_SPC
p.M	p.M	avg	20.04.21_PVD_SPC
p.M	w.M	avg	20.04.21_PVD_SPC
w.M	p.M	avg	20.04.21_PVD_SPC
p.M	p.M	avg	20.04.21_PVD_SPC
p.M	p.M	avg	20.04.21_PVD_SPC
p.M	p.M	avg	20.04.21_PVD_SPC
p.M	p.M	avg	20.04.21_PVD_SPC
fo.F	fo.M	avg	22.03.21_PAW_TMR
fo.M	fo.M	avg	22.03.21_PAW_TMR
fo.M	w.F	avg	22.03.21_PAW_TMR
w.F	fo.F	avg	22.03.21_PAW_TMR
fo.F	fo.M	avg	22.03.21_PAW_TMR
fo.M	fo.M	avg	22.03.21_PAW_TMR
fo.M	w.F	avg	22.03.21_PAW_TMR
w.F	fo.F	avg	22.03.21_PAW_TMR
fo.F	fo.F	avg	22.03.21_PAW_TMR
fo.F	fo.M	avg	22.03.21_PAW_TMR
fo.M	fo.F	avg	22.03.21_PAW_TMR
fo.F	w.F	avg	22.03.21_PAW_TMR
w.F	fo.F	avg	22.03.21_PAW_TMR
fo.F	d.M	avg	22.03.21_PAW_TMR
d.M	d.M	avg	22.03.21_PAW_TMR
d.M	d.M	avg	22.03.21_PAW_TMR
d.M	d.M	avg	22.03.21_PAW_TMR
d.M	d.M	avg	22.03.21_PAW_TMR
d.M	d.M	avg	22.03.21_PAW_TMR
p.M	p.M	avg	23.04.21_CRA_SAE
p.M	p.M	avg	23.04.21_CRA_SAE
p.M	p.M	avg	23.04.21_CRA_SAE
p.M	p.M	avg	23.04.21_CRA_SAE
p.M	p.M	avg	23.04.21_CRA_SAE
p.M	p.M	avg	23.04.21_CRA_SAE
p.M	p.M	avg	23.04.21_CRA_SAE
p.M	p.M	avg	23.04.21_CRA_SAE
p.M	fo.M	avg	23.04.21_CRA_SAE
fo.M	fo.F	avg	23.04.21_CRA_SAE
fo.F	p.M	avg	23.04.21_CRA_SAE
p.M	p.M	avg	23.04.21_CRA_SAE
p.M	p.M	avg	23.04.21_CRA_SAE
p.M	p.M	avg	23.04.21_CRA_SAE
p.M	p.M	avg	23.04.21_CRA_SAE
p.M	p.M	avg	23.04.21_CRA_SAE
p.M	p.M	avg	23.04.21_CRA_SAE
p.M	fo.M	avg	23.04.21_CRA_SAE
fo.M	fo.F	avg	23.04.21_CRA_SAE
fo.F	p.M	avg	23.04.21_CRA_SAE
p.M	p.M	avg	23.04.21_CRA_SAE
p.M	p.M	avg	23.04.21_CRA_SAE
p.M	p.M	avg	23.04.21_CRA_SAE
p.M	p.M	avg	23.04.21_CRA_SAE
p.M	p.M	avg	23.04.21_CRA_SAE
p.M	p.M	avg	23.04.21_CRA_SAE
p.M	p.M	avg	23.04.21_CRA_SAE
p.M	p.M	avg	23.04.21_CRA_SAE
p.M	p.M	avg	23.04.21_CRA_SAE
p.M	p.M	avg	23.04.21_CRA_SAE
p.M	p.M	avg	23.04.21_CRA_SAE
p.M	p.M	avg	23.04.21_CRA_SAE
p.M	p.M	avg	23.04.21_CRA_SAE
p.M	p.M	avg	23.04.21_CRA_SAE
p.M	p.M	avg	23.04.21_CRA_SAE
p.M	p.M	avg	23.04.21_CRA_SAE
p.M	p.M	avg	23.04.21_CRA_SAE
p.M	p.M	avg	23.04.21_CRA_SAE
p.M	p.M	avg	23.04.21_CRA_SAE
p.M	p.M	avg	23.04.21_CRA_SAE
p.M	p.M	avg	23.04.21_CRA_SAE
p.M	p.M	avg	23.04.21_CRA_SAE
p.M	p.M	avg	23.04.21_CRA_SAE
p.M	p.M	avg	23.04.21_CRA_SAE
p.M	p.M	avg	23.04.21_CRA_SAE
p.M	p.M	avg	23.04.21_CRA_SAE
p.M	p.M	avg	23.04.21_CRA_SAE
p.M	p.M	avg	23.04.21_CRA_SAE
p.M	p.M	avg	23.04.21_CRA_SAE
p.M	p.M	avg	23.04.21_CRA_SAE
p.M	p.M	avg	23.04.21_CRA_SAE
p.M	w.M	avg	23.04.21_CRA_SAE
w.M	p.M	avg	23.04.21_CRA_SAE
p.M	p.M	avg	23.04.21_CRA_SAE
p.M	p.M	avg	23.04.21_CRA_SAE
p.M	p.M	avg	23.04.21_CRA_SAE
p.M	fo.M	avg	23.04.21_CRA_SAE
fo.M	fo.F	avg	23.04.21_CRA_SAE
fo.F	p.M	avg	23.04.21_CRA_SAE
p.M	p.M	avg	23.04.21_CRA_SAE
p.M	w.M	avg	23.04.21_CRA_SAE
w.M	p.M	avg	23.04.21_CRA_SAE
p.M	p.M	avg	23.04.21_CRA_SAE
p.M	p.M	avg	23.04.21_CRA_SAE
p.M	p.M	avg	23.04.21_CRA_SAE
p.M	p.M	avg	23.04.21_CRA_SAE
p.M	p.M	avg	23.04.21_CRA_SAE
p.M	p.M	avg	23.04.21_CRA_SAE
p.M	p.M	avg	23.04.21_CRA_SAE
p.M	p.M	avg	23.04.21_CRA_SAE
p.M	p.M	avg	23.04.21_CRA_SAE
p.M	p.M	avg	23.04.21_CRA_SAE
p.M	p.M	avg	23.04.21_CRA_SAE
p.M	p.M	avg	23.04.21_CRA_SAE
p.M	p.M	avg	23.04.21_CRA_SAE
p.M	p.M	avg	23.04.21_CRA_SAE
p.M	p.M	avg	23.04.21_CRA_SAE
p.M	p.M	avg	23.04.21_CRA_SAE
p.M	p.M	avg	23.04.21_CRA_SAE
p.M	p.M	avg	23.04.21_CRA_SAE
p.M	p.M	avg	23.04.21_CRA_SAE
p.M	fo.F	avg	23.04.21_CRA_SAE
fo.F	p.M	avg	23.04.21_CRA_SAE
p.M	p.M	avg	23.04.21_CRA_SAE
p.M	p.M	avg	23.04.21_CRA_SAE
p.M	p.M	avg	23.04.21_CRA_SAE
p.M	p.M	avg	23.04.21_CRA_SAE
p.M	p.M	avg	23.04.21_CRA_SAE
p.M	p.M	avg	23.04.21_CRA_SAE
p.M	p.M	avg	23.04.21_CRA_SAE
p.M	p.M	avg	23.04.21_CRA_SAE
p.M	p.M	avg	23.04.21_CRA_SAE
p.M	p.M	avg	23.04.21_CRA_SAE
p.M	p.M	avg	23.04.21_CRA_SAE
p.M	p.M	avg	23.04.21_CRA_SAE
p.M	p.M	avg	23.04.21_CRA_SAE
p.M	p.M	avg	23.04.21_CRA_SAE
p.M	p.M	avg	23.04.21_CRA_SAE
p.M	p.M	avg	23.04.21_CRA_SAE
p.M	p.M	avg	23.04.21_CRA_SAE
p.M	p.M	avg	23.04.21_CRA_SAE
p.M	p.M	avg	23.04.21_CRA_SAE
p.M	p.M	avg	23.04.21_CRA_SAE
p.M	p.M	avg	23.04.21_CRA_SAE
p.M	p.M	avg	23.04.21_CRA_SAE
p.M	p.M	avg	23.04.21_CRA_SAE
p.M	p.M	avg	23.04.21_CRA_SAE
p.M	p.M	avg	23.04.21_CRA_SAE
p.M	p.M	avg	23.04.21_CRA_SAE
p.M	p.M	avg	23.04.21_CRA_SAE
p.M	p.M	avg	23.04.21_CRA_SAE
p.M	p.M	avg	23.04.21_CRA_SAE
p.M	p.M	avg	23.04.21_CRA_SAE
p.M	p.M	avg	23.04.21_CRA_SAE
p.M	p.M	avg	23.04.21_CRA_SAE
p.M	p.M	avg	23.04.21_CRA_SAE
p.M	p.M	avg	23.04.21_CRA_SAE
p.M	p.M	avg	23.04.21_CRA_SAE
p.M	p.M	avg	23.04.21_CRA_SAE
p.M	p.M	avg	23.04.21_CRA_SAE
p.M	w.M	avg	23.04.21_CRA_SAE
w.M	w.M	avg	23.04.21_CRA_SAE
w.M	p.M	avg	23.04.21_CRA_SAE
p.M	p.M	avg	23.04.21_CRA_SAE
p.M	p.M	avg	23.04.21_CRA_SAE
p.M	p.M	avg	23.04.21_CRA_SAE
p.M	p.M	avg	23.04.21_CRA_SAE
p.M	p.M	avg	23.04.21_CRA_SAE
p.M	fo.M	avg	23.04.21_CRA_SAE
fo.M	p.M	avg	23.04.21_CRA_SAE
p.M	p.M	avg	23.04.21_CRA_SAE
p.M	p.M	avg	23.04.21_CRA_SAE
p.M	p.M	avg	23.04.21_CRA_SAE
p.M	p.M	avg	23.04.21_CRA_SAE
p.M	p.M	avg	23.04.21_CRA_SAE
p.M	p.M	avg	23.04.21_CRA_SAE
p.M	p.M	avg	23.04.21_CRA_SAE
p.M	p.M	avg	23.04.21_CRA_SAE
p.M	p.M	avg	23.04.21_CRA_SAE
p.M	p.M	avg	23.04.21_CRA_SAE
p.M	p.M	avg	23.04.21_CRA_SAE
p.M	w.M	avg	23.04.21_CRA_SAE
w.M	p.M	avg	23.04.21_CRA_SAE
p.M	p.M	avg	23.04.21_CRA_SAE
p.M	fo.M	avg	23.04.21_CRA_SAE
fo.M	fo.F	avg	23.04.21_CRA_SAE
fo.F	p.M	avg	23.04.21_CRA_SAE
p.M	p.M	avg	23.04.21_CRA_SAE
p.M	p.M	avg	23.04.21_CRA_SAE
p.M	p.M	avg	23.04.21_CRA_SAE
p.M	p.M	avg	23.04.21_CRA_SAE
p.M	p.M	avg	23.04.21_CRA_SAE
p.M	p.M	avg	23.04.21_CRA_SAE
p.M	p.M	avg	23.04.21_CRA_SAE
p.M	p.M	avg	23.04.21_CRA_SAE
p.M	p.M	avg	23.04.21_CRA_SAE
p.M	fo.M	avg	23.04.21_CRA_SAE
fo.M	fo.F	avg	23.04.21_CRA_SAE
fo.F	p.M	avg	23.04.21_CRA_SAE
p.M	p.M	avg	23.04.21_CRA_SAE
p.M	p.M	avg	23.04.21_CRA_SAE
p.M	p.M	avg	23.04.21_CRA_SAE
p.M	p.M	avg	23.04.21_CRA_SAE
p.M	p.M	avg	23.04.21_CRA_SAE
p.M	p.M	avg	23.04.21_CRA_SAE
p.M	p.M	avg	23.04.21_CRA_SAE
p.M	p.M	avg	23.04.21_CRA_SAE
p.M	p.M	avg	23.04.21_CRA_SAE
p.M	fo.F	avg	23.04.21_CRA_SAE
fo.F	p.M	avg	23.04.21_CRA_SAE
p.M	p.M	avg	23.04.21_CRA_SAE
p.M	p.M	avg	23.04.21_CRA_SAE
p.M	p.M	avg	23.04.21_CRA_SAE
p.M	p.M	avg	23.04.21_CRA_SAE
p.M	p.M	avg	23.04.21_CRA_SAE
p.M	p.M	avg	23.04.21_CRA_SAE
p.M	fo.F	avg	23.04.21_CRA_SAE
fo.F	p.M	avg	23.04.21_CRA_SAE
p.M	p.M	avg	23.04.21_CRA_SAE
p.M	p.M	avg	23.04.21_CRA_SAE
p.M	p.M	avg	23.04.21_CRA_SAE
p.M	fo.M	avg	23.04.21_CRA_SAE
fo.M	p.M	avg	23.04.21_CRA_SAE
p.M	p.M	avg	23.04.21_CRA_SAE
p.M	p.M	avg	23.04.21_CRA_SAE
p.M	p.M	avg	23.04.21_CRA_SAE
p.M	p.M	avg	23.04.21_CRA_SAE
p.M	p.M	avg	23.04.21_CRA_SAE
p.M	fo.M	avg	23.04.21_CRA_SAE
fo.M	fo.F	avg	23.04.21_CRA_SAE
fo.F	p.M	avg	23.04.21_CRA_SAE
p.M	p.M	avg	23.04.21_CRA_SAE
p.M	p.M	avg	23.04.21_CRA_SAE
p.M	p.M	avg	23.04.21_CRA_SAE
p.M	p.M	avg	23.04.21_CRA_SAE
p.M	p.M	avg	23.04.21_CRA_SAE
p.M	p.M	avg	23.04.21_CRA_SAE
p.M	p.M	avg	23.04.21_CRA_SAE
p.M	p.M	avg	23.04.21_CRA_SAE
p.M	p.M	avg	23.04.21_CRA_SAE
p.M	p.M	avg	23.04.21_CRA_SAE
p.M	p.M	avg	23.04.21_CRA_SAE
p.M	p.M	avg	23.04.21_CRA_SAE
p.M	p.M	avg	23.04.21_CRA_SAE
p.M	p.M	avg	23.04.21_CRA_SAE
p.M	p.M	avg	23.04.21_CRA_SAE
p.M	p.M	avg	23.04.21_CRA_SAE
p.M	p.M	avg	23.04.21_CRA_SAE
p.M	p.M	avg	23.04.21_CRA_SAE
p.M	p.M	avg	23.04.21_CRA_SAE
p.M	p.M	avg	23.04.21_CRA_SAE
p.M	p.M	avg	23.04.21_CRA_SAE
p.M	p.F	avg	23.04.21_CRA_SAE
p.F	p.M	avg	23.04.21_CRA_SAE
p.M	p.M	avg	23.04.21_CRA_SAE
p.M	p.M	avg	23.04.21_CRA_SAE
p.M	p.M	avg	23.04.21_CRA_SAE
p.M	fo.M	avg	23.04.21_CRA_SAE
fo.M	fo.F	avg	23.04.21_CRA_SAE
fo.F	p.M	avg	23.04.21_CRA_SAE
p.M	p.M	avg	23.04.21_CRA_SAE
p.M	p.M	avg	23.04.21_CRA_SAE
p.M	p.M	avg	23.04.21_CRA_SAE
p.M	p.M	avg	23.04.21_CRA_SAE
p.M	p.M	avg	23.04.21_CRA_SAE
p.M	fo.F	avg	23.04.21_CRA_SAE
fo.F	p.M	avg	23.04.21_CRA_SAE
p.M	p.M	avg	23.04.21_CRA_SAE
p.M	fo.M	avg	23.04.21_CRA_SAE
fo.M	fo.F	avg	23.04.21_CRA_SAE
fo.F	fo.F	avg	23.04.21_CRA_SAE
fo.F	p.M	avg	23.04.21_CRA_SAE
p.M	p.M	avg	23.04.21_CRA_SAE
p.M	p.M	avg	23.04.21_CRA_SAE
p.M	p.M	avg	23.04.21_CRA_SAE
p.M	fo.F	avg	23.04.21_CRA_SAE
fo.F	fo.M	avg	23.04.21_CRA_SAE
fo.M	p.M	avg	23.04.21_CRA_SAE
p.M	p.M	avg	23.04.21_CRA_SAE
p.M	p.M	avg	23.04.21_CRA_SAE
p.M	p.M	avg	23.04.21_CRA_SAE
p.M	p.M	avg	23.04.21_CRA_SAE
p.M	p.M	avg	23.04.21_CRA_SAE
p.M	p.M	avg	23.04.21_CRA_SAE
p.M	p.M	avg	23.04.21_CRA_SAE
p.M	p.M	avg	23.04.21_CRA_SAE
p.M	p.M	avg	23.04.21_CRA_SAE
p.M	p.M	avg	23.04.21_CRA_SAE
p.M	p.M	avg	23.04.21_CRA_SAE
p.M	p.M	avg	23.04.21_CRA_SAE
p.M	p.M	avg	23.04.21_CRA_SAE
p.M	p.M	avg	23.04.21_CRA_SAE
p.M	fo.F	avg	23.04.21_CRA_SAE
fo.F	p.M	avg	23.04.21_CRA_SAE
p.M	fo.M	avg	23.04.21_CRA_SAE
fo.M	fo.F	avg	23.04.21_CRA_SAE
fo.F	fo.M	avg	23.04.21_CRA_SAE
fo.M	fo.F	avg	23.04.21_CRA_SAE
fo.F	p.M	avg	23.04.21_CRA_SAE
p.M	fo.F	avg	23.04.21_CRA_SAE
fo.F	fo.F	avg	23.04.21_CRA_SAE
fo.F	p.F	avg	26.04.21_JOH_SD1
p.F	fo.M	avg	26.04.21_JOH_SD1
fo.M	w.F	avg	26.04.21_JOH_SD1
w.F	p.F	avg	26.04.21_JOH_SD1
p.F	p.F	avg	26.04.21_JOH_SD1
p.F	p.F	avg	26.04.21_JOH_SD1
p.F	fo.M	avg	26.04.21_JOH_SD1
fo.M	p.F	avg	26.04.21_JOH_SD1
p.F	p.F	avg	26.04.21_JOH_SD1
p.F	p.F	avg	26.04.21_JOH_SD1
p.F	p.F	avg	26.04.21_JOH_SD1
p.F	p.F	avg	26.04.21_JOH_SD1
p.F	p.F	avg	26.04.21_JOH_SD1
p.F	p.F	avg	26.04.21_JOH_SD1
p.F	p.F	avg	26.04.21_JOH_SD1
p.F	p.F	avg	26.04.21_JOH_SD1
p.F	fo.F	avg	26.04.21_JOH_SD1
fo.F	p.F	avg	26.04.21_JOH_SD1
p.F	p.F	avg	26.04.21_JOH_SD1
p.F	p.F	avg	26.04.21_JOH_SD1
p.F	p.F	avg	26.04.21_JOH_SD1
p.F	fo.M	avg	26.04.21_JOH_SD1
fo.M	p.F	avg	26.04.21_JOH_SD1
p.F	p.F	avg	26.04.21_JOH_SD1
p.F	p.F	avg	26.04.21_JOH_SD1
p.F	p.F	avg	26.04.21_JOH_SD1
p.F	p.F	avg	26.04.21_JOH_SD1
p.F	p.F	avg	26.04.21_JOH_SD1
p.F	p.F	avg	26.04.21_JOH_SD1
p.F	p.F	avg	26.04.21_JOH_SD1
p.F	p.F	avg	26.04.21_JOH_SD1
p.F	p.F	avg	26.04.21_JOH_SD1
p.F	p.F	avg	26.04.21_JOH_SD1
p.F	p.F	avg	26.04.21_JOH_SD1
p.F	p.F	avg	26.04.21_JOH_SD1
p.F	p.F	avg	26.04.21_JOH_SD1
p.F	p.F	avg	26.04.21_JOH_SD1
p.F	fo.M	avg	26.04.21_JOH_SD1
fo.M	p.F	avg	26.04.21_JOH_SD1
p.F	p.F	avg	26.04.21_JOH_SD1
p.F	p.M	avg	26.04.21_JOH_SD1
p.M	p.F	avg	26.04.21_JOH_SD1
p.F	p.M	avg	26.04.21_JOH_SD1
p.M	p.F	avg	26.04.21_JOH_SD1
p.F	p.F	avg	26.04.21_JOH_SD1
p.F	p.F	avg	26.04.21_JOH_SD1
p.F	p.M	avg	26.04.21_JOH_SD1
p.M	p.M	avg	26.04.21_JOH_SD1
p.M	p.F	avg	26.04.21_JOH_SD1
p.F	p.M	avg	26.04.21_JOH_SD1
p.M	p.F	avg	26.04.21_JOH_SD1
p.F	p.M	avg	26.04.21_JOH_SD1
p.M	p.F	avg	26.04.21_JOH_SD1
p.F	p.M	avg	26.04.21_JOH_SD1
p.M	p.M	avg	26.04.21_JOH_SD1
p.M	p.F	avg	26.04.21_JOH_SD1
p.F	p.F	avg	26.04.21_JOH_SD1
p.F	p.F	avg	26.04.21_JOH_SD1
p.F	p.F	avg	26.04.21_JOH_SD1
p.F	p.F	avg	26.04.21_JOH_SD1
p.F	p.M	avg	26.04.21_JOH_SD1
p.M	p.F	avg	26.04.21_JOH_SD1
p.F	p.F	avg	26.04.21_JOH_SD1
p.F	p.F	avg	26.04.21_JOH_SD1
p.F	p.M	avg	26.04.21_JOH_SD1
p.M	p.F	avg	26.04.21_JOH_SD1
p.F	p.F	avg	26.04.21_JOH_SD1
p.F	p.F	avg	26.04.21_JOH_SD1
p.F	fo.M	avg	26.04.21_JOH_SD1
fo.M	p.F	avg	26.04.21_JOH_SD1
p.F	p.F	avg	26.04.21_JOH_SD1
p.F	p.F	avg	26.04.21_JOH_SD1
p.F	p.F	avg	26.04.21_JOH_SD1
p.F	p.F	avg	26.04.21_JOH_SD1
p.F	p.M	avg	26.04.21_JOH_SD1
p.M	p.M	avg	26.04.21_JOH_SD1
p.M	p.F	avg	26.04.21_JOH_SD1
p.F	p.M	avg	26.04.21_JOH_SD1
p.M	p.M	avg	26.04.21_JOH_SD1
p.M	p.M	avg	26.04.21_JOH_SD1
p.M	p.M	avg	26.04.21_JOH_SD1
p.M	p.F	avg	26.04.21_JOH_SD1
p.F	p.F	avg	26.04.21_JOH_SD1
p.F	p.F	avg	26.04.21_JOH_SD1
p.F	p.M	avg	26.04.21_JOH_SD1
p.M	p.M	avg	26.04.21_JOH_SD1
p.M	p.M	avg	26.04.21_JOH_SD1
p.M	p.M	avg	26.04.21_JOH_SD1
p.M	p.F	avg	26.04.21_JOH_SD1
p.F	p.M	avg	26.04.21_JOH_SD1
p.M	p.M	avg	26.04.21_JOH_SD1
p.M	p.F	avg	26.04.21_JOH_SD1
p.F	p.M	avg	26.04.21_JOH_SD1
p.M	p.M	avg	26.04.21_JOH_SD1
p.M	p.M	avg	26.04.21_JOH_SD1
p.M	p.M	avg	26.04.21_JOH_SD1
p.M	p.F	avg	26.04.21_JOH_SD1
p.F	p.M	avg	26.04.21_JOH_SD1
p.M	p.M	avg	26.04.21_JOH_SD1
p.M	p.M	avg	26.04.21_JOH_SD1
p.M	fo.M	avg	26.04.21_JOH_SD1
fo.M	p.F	avg	26.04.21_JOH_SD1
p.F	p.M	avg	26.04.21_JOH_SD1
p.M	p.M	avg	26.04.21_JOH_SD1
p.M	fo.M	avg	26.04.21_JOH_SD1
fo.M	p.F	avg	26.04.21_JOH_SD1
p.F	p.F	avg	26.04.21_JOH_SD1
p.F	p.M	avg	26.04.21_JOH_SD1
p.M	p.M	avg	26.04.21_JOH_SD1
p.M	p.M	avg	26.04.21_JOH_SD1
p.M	p.M	avg	26.04.21_JOH_SD1
p.M	p.M	avg	26.04.21_JOH_SD1
p.M	p.M	avg	26.04.21_JOH_SD1
p.M	p.M	avg	26.04.21_JOH_SD1
p.M	p.M	avg	26.04.21_JOH_SD1
p.M	p.M	avg	26.04.21_JOH_SD1
p.M	p.F	avg	26.04.21_JOH_SD1
p.F	w.F	avg	26.04.21_JOH_SD1
w.F	p.F	avg	26.04.21_JOH_SD1
p.F	p.F	avg	26.04.21_JOH_SD1
p.F	p.F	avg	26.04.21_JOH_SD1
p.F	fo.F	avg	26.04.21_JOH_SD1
fo.F	p.F	avg	26.04.21_JOH_SD1
p.F	p.F	avg	26.04.21_JOH_SD1
p.F	p.F	avg	26.04.21_JOH_SD1
p.F	p.M	avg	26.04.21_JOH_SD1
p.M	p.M	avg	26.04.21_JOH_SD1
p.M	p.M	avg	26.04.21_JOH_SD1
p.M	p.F	avg	26.04.21_JOH_SD1
p.F	p.M	avg	26.04.21_JOH_SD1
p.M	p.F	avg	26.04.21_JOH_SD1
p.F	p.M	avg	26.04.21_JOH_SD1
p.M	p.F	avg	26.04.21_JOH_SD1
p.F	p.F	avg	26.04.21_JOH_SD1
p.F	p.F	avg	26.04.21_JOH_SD1
p.F	p.F	avg	26.04.21_JOH_SD1
p.F	p.F	avg	26.04.21_JOH_SD1
p.F	p.F	avg	26.04.21_JOH_SD1
p.F	p.F	avg	26.04.21_JOH_SD1
p.F	p.F	avg	26.04.21_JOH_SD1
p.F	p.F	avg	26.04.21_JOH_SD1
p.F	p.F	avg	26.04.21_JOH_SD1
p.F	p.F	avg	26.04.21_JOH_SD1
p.F	p.F	avg	26.04.21_JOH_SD1
p.F	p.M	avg	26.04.21_JOH_SD1
p.M	p.M	avg	26.04.21_JOH_SD1
p.M	p.M	avg	26.04.21_JOH_SD1
p.M	p.M	avg	26.04.21_JOH_SD1
p.M	p.F	avg	26.04.21_JOH_SD1
p.F	p.M	avg	26.04.21_JOH_SD1
p.M	p.M	avg	26.04.21_JOH_SD1
p.M	p.F	avg	26.04.21_JOH_SD1
p.F	p.F	avg	26.04.21_JOH_SD1
p.F	p.M	avg	26.04.21_JOH_SD1
p.M	p.M	avg	26.04.21_JOH_SD1
p.M	p.M	avg	26.04.21_JOH_SD1
p.M	p.M	avg	26.04.21_JOH_SD1
p.M	p.M	avg	26.04.21_JOH_SD1
p.M	p.F	avg	26.04.21_JOH_SD1
p.F	p.F	avg	26.04.21_JOH_SD1
p.F	p.M	avg	26.04.21_JOH_SD1
p.M	p.M	avg	26.04.21_JOH_SD1
p.M	p.M	avg	26.04.21_JOH_SD1
p.M	fo.M	avg	26.04.21_JOH_SD1
fo.M	p.M	avg	26.04.21_JOH_SD1
p.M	p.F	avg	26.04.21_JOH_SD1
p.F	p.M	avg	26.04.21_JOH_SD1
p.M	p.M	avg	26.04.21_JOH_SD1
p.M	p.M	avg	26.04.21_JOH_SD1
p.M	p.F	avg	26.04.21_JOH_SD1
p.F	p.M	avg	26.04.21_JOH_SD1
p.M	p.F	avg	26.04.21_JOH_SD1
p.F	p.M	avg	26.04.21_JOH_SD1
p.M	p.F	avg	26.04.21_JOH_SD1
p.F	p.F	avg	26.04.21_JOH_SD1
p.F	p.F	avg	26.04.21_JOH_SD1
p.F	p.M	avg	26.04.21_JOH_SD1
p.M	p.M	avg	26.04.21_JOH_SD1
p.M	p.F	avg	26.04.21_JOH_SD1
p.F	p.M	avg	26.04.21_JOH_SD1
p.M	p.M	avg	26.04.21_JOH_SD1
p.M	p.M	avg	26.04.21_JOH_SD1
p.M	p.M	avg	26.04.21_JOH_SD1
p.M	p.F	avg	26.04.21_JOH_SD1
p.F	p.M	avg	26.04.21_JOH_SD1
p.M	p.M	avg	26.04.21_JOH_SD1
p.M	p.M	avg	26.04.21_JOH_SD1
p.M	p.M	avg	26.04.21_JOH_SD1
p.M	p.M	avg	26.04.21_JOH_SD1
p.M	p.M	avg	26.04.21_JOH_SD1
p.M	p.M	avg	26.04.21_JOH_SD1
p.M	p.M	avg	26.04.21_JOH_SD1
p.M	p.M	avg	26.04.21_JOH_SD1
p.M	p.M	avg	26.04.21_JOH_SD1
fo.M	fo.M	avg	27.04.21_EPV_GOF
fo.M	fo.M	avg	27.04.21_EPV_GOF
fo.M	p.M	avg	27.04.21_EPV_GOF
p.M	fo.M	avg	27.04.21_EPV_GOF
fo.M	fo.F	avg	27.04.21_EPV_GOF
fo.F	wf.M	avg	27.04.21_EPV_GOF
wf.M	fo.F	avg	27.04.21_EPV_GOF
fo.F	fo.M	avg	27.04.21_EPV_GOF
fo.M	fo.F	avg	27.04.21_EPV_GOF
fo.F	fo.F	avg	27.04.21_EPV_GOF
fo.F	fo.M	avg	27.04.21_EPV_GOF
fo.M	fo.F	avg	27.04.21_EPV_GOF
fo.F	fo.F	avg	27.04.21_EPV_GOF
fo.F	fo.M	avg	27.04.21_EPV_GOF
fo.M	fo.F	avg	27.04.21_EPV_GOF
fo.F	fo.M	avg	27.04.21_EPV_GOF
fo.M	fo.M	avg	27.04.21_EPV_GOF
fo.M	fo.M	avg	27.04.21_EPV_GOF
fo.M	wf.M	avg	27.04.21_EPV_GOF
wf.M	fo.M	avg	27.04.21_EPV_GOF
fo.M	p.M	avg	27.04.21_EPV_GOF
p.M	p.M	avg	27.04.21_EPV_GOF
p.M	p.M	avg	27.04.21_EPV_GOF
p.M	wf.M	avg	27.04.21_EPV_GOF
wf.M	fo.M	avg	27.04.21_EPV_GOF
fo.M	fo.F	avg	27.04.21_EPV_GOF
fo.F	fo.M	avg	27.04.21_EPV_GOF
fo.M	fo.F	avg	27.04.21_EPV_GOF
fo.F	wf.M	avg	27.04.21_EPV_GOF
wf.M	fo.F	avg	27.04.21_EPV_GOF
fo.F	fo.M	avg	27.04.21_EPV_GOF
fo.M	p.F	avg	27.04.21_EPV_GOF
p.F	fo.M	avg	27.04.21_EPV_GOF
fo.M	fo.F	avg	27.04.21_EPV_GOF
fo.F	fo.M	avg	27.04.21_EPV_GOF
fo.M	fo.F	avg	27.04.21_EPV_GOF
fo.M	fo.M	avg	30.03.21_BAR_VMP
fo.M	fo.M	avg	30.03.21_BAR_VMP
fo.M	fo.F	avg	30.03.21_BAR_VMP
fo.F	fo.M	avg	30.03.21_BAR_VMP
fo.M	fo.M	avg	30.03.21_BAR_VMP
fo.M	fo.M	avg	30.03.21_BAR_VMP
fo.M	fo.M	avg	30.03.21_BAR_VMP
fo.M	w.F	avg	30.03.21_BAR_VMP
w.F	fo.F	avg	30.03.21_BAR_VMP
fo.F	fo.M	avg	30.03.21_BAR_VMP
fo.M	fo.F	avg	30.03.21_BAR_VMP
fo.F	d.M	avg	30.03.21_BAR_VMP
d.M	d.M	avg	30.03.21_BAR_VMP
d.M	d.M	avg	30.03.21_BAR_VMP
d.M	d.M	avg	30.03.21_BAR_VMP
d.M	d.M	avg	30.03.21_BAR_VMP
d.M	d.M	avg	30.03.21_BAR_VMP
d.M	d.M	avg	30.03.21_BAR_VMP
d.M	d.M	avg	30.03.21_BAR_VMP
d.M	d.M	avg	30.03.21_BAR_VMP
d.M	d.M	avg	30.03.21_BAR_VMP
d.M	d.M	avg	30.03.21_BAR_VMP
d.M	d.M	avg	30.03.21_BAR_VMP
d.M	d.M	avg	30.03.21_BAR_VMP
d.M	d.M	avg	30.03.21_BAR_VMP
d.M	d.M	avg	30.03.21_BAR_VMP
d.M	d.M	avg	30.03.21_BAR_VMP
d.M	d.M	avg	30.03.21_BAR_VMP
d.M	d.M	avg	30.03.21_BAR_VMP
d.M	d.M	avg	30.03.21_BAR_VMP
d.M	d.M	avg	30.03.21_BAR_VMP
d.M	d.M	avg	30.03.21_BAR_VMP
d.M	w.F	avg	30.03.21_BAR_VMP
w.F	p.F	avg	30.03.21_BAR_VMP
p.F	p.F	avg	30.03.21_BAR_VMP
p.F	w.F	avg	30.03.21_BAR_VMP
w.F	p.F	avg	30.03.21_BAR_VMP
p.F	p.F	avg	30.03.21_BAR_VMP
p.F	p.F	avg	30.03.21_BAR_VMP
p.F	p.F	avg	30.03.21_BAR_VMP
p.F	p.F	avg	30.03.21_BAR_VMP
p.F	p.F	avg	30.03.21_BAR_VMP
p.F	p.F	avg	30.03.21_BAR_VMP
p.F	fo.F	avg	30.03.21_BAR_VMP
w.F	p.F	avg	31.02.21_CEF_MOS
p.F	p.F	avg	31.02.21_CEF_MOS
p.F	p.F	avg	31.02.21_CEF_MOS
p.F	p.F	avg	31.02.21_CEF_MOS
p.F	w.F	avg	31.02.21_CEF_MOS
w.F	p.F	avg	31.02.21_CEF_MOS
p.F	p.F	avg	31.02.21_CEF_MOS
p.F	fo.M	avg	31.02.21_CEF_MOS
fo.M	p.F	avg	31.02.21_CEF_MOS
p.F	p.F	avg	31.02.21_CEF_MOS
p.F	p.F	avg	31.02.21_CEF_MOS
p.F	p.F	avg	31.02.21_CEF_MOS
p.F	p.F	avg	31.02.21_CEF_MOS
p.F	w.F	avg	31.02.21_CEF_MOS
w.F	p.F	avg	31.02.21_CEF_MOS
p.F	p.F	avg	31.02.21_CEF_MOS
p.F	p.F	avg	31.02.21_CEF_MOS
p.F	p.F	avg	31.02.21_CEF_MOS
p.F	p.F	avg	31.02.21_CEF_MOS
p.F	p.F	avg	31.02.21_CEF_MOS
p.F	p.F	avg	31.02.21_CEF_MOS
p.F	p.F	avg	31.02.21_CEF_MOS
p.F	p.F	avg	31.02.21_CEF_MOS
p.F	p.F	avg	31.02.21_CEF_MOS
p.F	p.F	avg	31.02.21_CEF_MOS
p.F	fo.M	avg	31.02.21_CEF_MOS
fo.M	p.F	avg	31.02.21_CEF_MOS
p.F	p.F	avg	31.02.21_CEF_MOS
p.F	p.F	avg	31.02.21_CEF_MOS
p.F	p.F	avg	31.02.21_CEF_MOS
p.F	p.F	avg	31.02.21_CEF_MOS
p.F	w.F	avg	31.02.21_CEF_MOS
w.F	p.F	avg	31.02.21_CEF_MOS
p.F	p.F	avg	31.02.21_CEF_MOS
p.F	p.F	avg	31.02.21_CEF_MOS
p.F	p.F	avg	31.02.21_CEF_MOS
p.F	p.F	avg	31.02.21_CEF_MOS
p.F	p.F	avg	31.02.21_CEF_MOS
p.F	p.F	avg	31.02.21_CEF_MOS
p.F	p.F	avg	31.02.21_CEF_MOS
p.F	p.F	avg	31.02.21_CEF_MOS
p.F	p.F	avg	31.02.21_CEF_MOS
p.F	p.F	avg	31.02.21_CEF_MOS
p.F	p.F	avg	31.02.21_CEF_MOS
p.F	p.F	avg	31.02.21_CEF_MOS
p.F	p.F	avg	31.02.21_CEF_MOS
p.F	p.F	avg	31.02.21_CEF_MOS
p.F	p.F	avg	31.02.21_CEF_MOS
p.F	p.F	avg	31.02.21_CEF_MOS
p.F	p.F	avg	31.02.21_CEF_MOS
p.F	p.F	avg	31.02.21_CEF_MOS
p.F	c.M	avg	31.02.21_CEF_MOS
c.M	p.F	avg	31.02.21_CEF_MOS
p.F	c.M	avg	31.02.21_CEF_MOS
c.M	p.F	avg	31.02.21_CEF_MOS
p.F	c.M	avg	31.02.21_CEF_MOS
c.M	p.F	avg	31.02.21_CEF_MOS
p.F	c.M	avg	31.02.21_CEF_MOS
c.M	p.F	avg	31.02.21_CEF_MOS
p.F	c.M	avg	31.02.21_CEF_MOS
c.M	p.F	avg	31.02.21_CEF_MOS
p.F	c.M	avg	31.02.21_CEF_MOS
c.M	p.F	avg	31.02.21_CEF_MOS
p.F	c.M	avg	31.02.21_CEF_MOS
c.M	p.F	avg	31.02.21_CEF_MOS
p.F	c.M	avg	31.02.21_CEF_MOS
c.M	p.F	avg	31.02.21_CEF_MOS
p.F	c.M	avg	31.02.21_CEF_MOS
c.M	p.F	avg	31.02.21_CEF_MOS
p.F	c.M	avg	31.02.21_CEF_MOS
c.M	p.F	avg	31.02.21_CEF_MOS
p.F	c.M	avg	31.02.21_CEF_MOS
c.M	p.F	avg	31.02.21_CEF_MOS
p.F	c.M	avg	31.02.21_CEF_MOS
c.M	p.F	avg	31.02.21_CEF_MOS
p.F	c.M	avg	31.02.21_CEF_MOS
c.M	p.F	avg	31.02.21_CEF_MOS
p.F	c.M	avg	31.02.21_CEF_MOS
c.M	p.F	avg	31.02.21_CEF_MOS
p.F	c.M	avg	31.02.21_CEF_MOS
c.M	p.F	avg	31.02.21_CEF_MOS
p.F	c.M	avg	31.02.21_CEF_MOS
c.M	p.F	avg	31.02.21_CEF_MOS
p.F	c.M	avg	31.02.21_CEF_MOS
c.M	p.F	avg	31.02.21_CEF_MOS
p.F	c.M	avg	31.02.21_CEF_MOS
c.M	p.F	avg	31.02.21_CEF_MOS
p.F	c.M	avg	31.02.21_CEF_MOS
c.M	p.F	avg	31.02.21_CEF_MOS
p.F	c.M	avg	31.02.21_CEF_MOS
c.M	p.F	avg	31.02.21_CEF_MOS
p.F	c.M	avg	31.02.21_CEF_MOS
c.M	p.F	avg	31.02.21_CEF_MOS
p.F	c.M	avg	31.02.21_CEF_MOS
c.M	p.F	avg	31.02.21_CEF_MOS
p.F	c.M	avg	31.02.21_CEF_MOS
c.M	p.F	avg	31.02.21_CEF_MOS
p.F	c.M	avg	31.02.21_CEF_MOS
c.M	p.F	avg	31.02.21_CEF_MOS
p.F	c.M	avg	31.02.21_CEF_MOS
c.M	p.F	avg	31.02.21_CEF_MOS
p.F	c.M	avg	31.02.21_CEF_MOS
c.M	p.F	avg	31.02.21_CEF_MOS
p.F	c.M	avg	31.02.21_CEF_MOS
c.M	p.F	avg	31.02.21_CEF_MOS
p.F	c.M	avg	31.02.21_CEF_MOS
c.M	p.F	avg	31.02.21_CEF_MOS
p.F	c.M	avg	31.02.21_CEF_MOS
c.M	p.F	avg	31.02.21_CEF_MOS
p.F	c.M	avg	31.02.21_CEF_MOS
c.M	p.F	avg	31.02.21_CEF_MOS
p.F	c.M	avg	31.02.21_CEF_MOS
c.M	p.F	avg	31.02.21_CEF_MOS
p.F	c.M	avg	31.02.21_CEF_MOS
c.M	p.F	avg	31.02.21_CEF_MOS
p.F	c.M	avg	31.02.21_CEF_MOS
c.M	p.F	avg	31.02.21_CEF_MOS
p.F	c.M	avg	31.02.21_CEF_MOS
c.M	p.F	avg	31.02.21_CEF_MOS
p.F	c.M	avg	31.02.21_CEF_MOS
c.M	p.F	avg	31.02.21_CEF_MOS
p.F	c.M	avg	31.02.21_CEF_MOS
c.M	p.F	avg	31.02.21_CEF_MOS
p.F	c.M	avg	31.02.21_CEF_MOS
c.M	p.F	avg	31.02.21_CEF_MOS
p.F	c.M	avg	31.02.21_CEF_MOS
c.M	p.F	avg	31.02.21_CEF_MOS
p.F	c.M	avg	31.02.21_CEF_MOS
c.M	p.F	avg	31.02.21_CEF_MOS
p.F	c.M	avg	31.02.21_CEF_MOS
c.M	p.F	avg	31.02.21_CEF_MOS
p.F	c.M	avg	31.02.21_CEF_MOS
c.M	p.F	avg	31.02.21_CEF_MOS
p.F	c.M	avg	31.02.21_CEF_MOS
c.M	p.F	avg	31.02.21_CEF_MOS
p.F	c.M	avg	31.02.21_CEF_MOS
c.M	p.F	avg	31.02.21_CEF_MOS
p.F	c.M	avg	31.02.21_CEF_MOS
c.M	fo.F	avg	31.02.21_CEF_MOS
fo.F	c.M	avg	31.02.21_CEF_MOS
c.M	p.F	avg	31.02.21_CEF_MOS
p.F	c.M	avg	31.02.21_CEF_MOS
c.M	p.F	avg	31.02.21_CEF_MOS
p.F	c.M	avg	31.02.21_CEF_MOS
c.M	p.F	avg	31.02.21_CEF_MOS
p.F	c.M	avg	31.02.21_CEF_MOS
c.M	p.F	avg	31.02.21_CEF_MOS
p.F	c.M	avg	31.02.21_CEF_MOS
c.M	p.F	avg	31.02.21_CEF_MOS
p.F	c.M	avg	31.02.21_CEF_MOS
c.M	p.F	avg	31.02.21_CEF_MOS
p.F	c.M	avg	31.02.21_CEF_MOS
c.M	p.F	avg	31.02.21_CEF_MOS
p.F	c.M	avg	31.02.21_CEF_MOS
c.M	p.F	avg	31.02.21_CEF_MOS
p.F	c.M	avg	31.02.21_CEF_MOS
c.M	p.F	avg	31.02.21_CEF_MOS
p.F	c.M	avg	31.02.21_CEF_MOS
c.M	p.F	avg	31.02.21_CEF_MOS
p.F	c.M	avg	31.02.21_CEF_MOS
c.M	p.F	avg	31.02.21_CEF_MOS
p.F	c.M	avg	31.02.21_CEF_MOS
c.M	p.F	avg	31.02.21_CEF_MOS
p.F	c.M	avg	31.02.21_CEF_MOS
c.M	p.F	avg	31.02.21_CEF_MOS
p.F	c.M	avg	31.02.21_CEF_MOS
c.M	p.F	avg	31.02.21_CEF_MOS
p.F	c.M	avg	31.02.21_CEF_MOS
c.M	p.F	avg	31.02.21_CEF_MOS
p.F	c.M	avg	31.02.21_CEF_MOS
c.M	p.F	avg	31.02.21_CEF_MOS
p.F	c.M	avg	31.02.21_CEF_MOS
c.M	p.F	avg	31.02.21_CEF_MOS
p.F	c.M	avg	31.02.21_CEF_MOS
c.M	p.F	avg	31.02.21_CEF_MOS
p.F	c.M	avg	31.02.21_CEF_MOS
c.M	p.F	avg	31.02.21_CEF_MOS
p.F	c.M	avg	31.02.21_CEF_MOS
c.M	p.F	avg	31.02.21_CEF_MOS
p.F	c.M	avg	31.02.21_CEF_MOS
c.M	p.F	avg	31.02.21_CEF_MOS
p.F	c.M	avg	31.02.21_CEF_MOS
c.M	p.F	avg	31.02.21_CEF_MOS
p.F	c.M	avg	31.02.21_CEF_MOS
c.M	p.F	avg	31.02.21_CEF_MOS
p.F	c.M	avg	31.02.21_CEF_MOS
c.M	p.F	avg	31.02.21_CEF_MOS
p.F	c.M	avg	31.02.21_CEF_MOS
c.M	p.F	avg	31.02.21_CEF_MOS
p.F	c.M	avg	31.02.21_CEF_MOS
c.M	p.F	avg	31.02.21_CEF_MOS
p.F	c.M	avg	31.02.21_CEF_MOS
c.M	p.F	avg	31.02.21_CEF_MOS
p.F	c.M	avg	31.02.21_CEF_MOS
c.M	p.F	avg	31.02.21_CEF_MOS
p.F	c.M	avg	31.02.21_CEF_MOS
c.M	p.F	avg	31.02.21_CEF_MOS
p.F	c.M	avg	31.02.21_CEF_MOS
c.M	p.F	avg	31.02.21_CEF_MOS
p.F	c.M	avg	31.02.21_CEF_MOS
c.M	p.F	avg	31.02.21_CEF_MOS
p.F	c.M	avg	31.02.21_CEF_MOS
c.M	p.F	avg	31.02.21_CEF_MOS
p.F	c.M	avg	31.02.21_CEF_MOS
c.M	p.F	avg	31.02.21_CEF_MOS
p.F	c.M	avg	31.02.21_CEF_MOS
c.M	fo.M	avg	31.02.21_CEF_MOS
fo.M	c.M	avg	31.02.21_CEF_MOS
c.M	p.F	avg	31.02.21_CEF_MOS
p.F	c.M	avg	31.02.21_CEF_MOS
c.M	p.F	avg	31.02.21_CEF_MOS
p.F	c.M	avg	31.02.21_CEF_MOS
c.M	p.F	avg	31.02.21_CEF_MOS
p.F	c.M	avg	31.02.21_CEF_MOS
c.M	p.F	avg	31.02.21_CEF_MOS
p.F	c.M	avg	31.02.21_CEF_MOS
c.M	p.F	avg	31.02.21_CEF_MOS
p.F	c.M	avg	31.02.21_CEF_MOS
c.M	p.F	avg	31.02.21_CEF_MOS
p.F	c.M	avg	31.02.21_CEF_MOS
c.M	p.F	avg	31.02.21_CEF_MOS
p.F	c.M	avg	31.02.21_CEF_MOS
c.M	p.F	avg	31.02.21_CEF_MOS
p.F	c.M	avg	31.02.21_CEF_MOS
c.M	p.F	avg	31.02.21_CEF_MOS
p.F	c.M	avg	31.02.21_CEF_MOS
c.M	p.F	avg	31.02.21_CEF_MOS
p.F	c.M	avg	31.02.21_CEF_MOS
c.M	p.F	avg	31.02.21_CEF_MOS
p.F	c.M	avg	31.02.21_CEF_MOS
c.M	p.F	avg	31.02.21_CEF_MOS
p.F	c.M	avg	31.02.21_CEF_MOS
c.M	p.F	avg	31.02.21_CEF_MOS
p.F	c.M	avg	31.02.21_CEF_MOS
c.M	p.F	avg	31.02.21_CEF_MOS
p.F	c.M	avg	31.02.21_CEF_MOS
c.M	p.F	avg	31.02.21_CEF_MOS
p.F	c.M	avg	31.02.21_CEF_MOS
c.M	p.F	avg	31.02.21_CEF_MOS
p.F	c.M	avg	31.02.21_CEF_MOS
c.M	p.F	avg	31.02.21_CEF_MOS
p.F	c.M	avg	31.02.21_CEF_MOS
c.M	p.F	avg	31.02.21_CEF_MOS
p.F	c.M	avg	31.02.21_CEF_MOS
c.M	p.F	avg	31.02.21_CEF_MOS
p.F	c.M	avg	31.02.21_CEF_MOS
c.M	p.F	avg	31.02.21_CEF_MOS
p.F	c.M	avg	31.02.21_CEF_MOS
c.M	p.F	avg	31.02.21_CEF_MOS
p.F	c.M	avg	31.02.21_CEF_MOS
c.M	p.F	avg	31.02.21_CEF_MOS
p.F	c.M	avg	31.02.21_CEF_MOS
c.M	p.F	avg	31.02.21_CEF_MOS
p.F	c.M	avg	31.02.21_CEF_MOS
c.M	p.F	avg	31.02.21_CEF_MOS
p.F	c.M	avg	31.02.21_CEF_MOS
c.M	p.F	avg	31.02.21_CEF_MOS
p.F	c.M	avg	31.02.21_CEF_MOS
c.M	p.F	avg	31.02.21_CEF_MOS
p.F	c.M	avg	31.02.21_CEF_MOS
c.M	p.F	avg	31.02.21_CEF_MOS
p.F	c.M	avg	31.02.21_CEF_MOS
c.M	p.F	avg	31.02.21_CEF_MOS
p.F	c.M	avg	31.02.21_CEF_MOS
c.M	p.F	avg	31.02.21_CEF_MOS
p.F	c.M	avg	31.02.21_CEF_MOS
c.M	p.F	avg	31.02.21_CEF_MOS
p.F	c.M	avg	31.02.21_CEF_MOS
c.M	p.F	avg	31.02.21_CEF_MOS
p.F	c.M	avg	31.02.21_CEF_MOS
c.M	p.F	avg	31.02.21_CEF_MOS
p.F	c.M	avg	31.02.21_CEF_MOS
c.M	p.F	avg	31.02.21_CEF_MOS
p.F	c.M	avg	31.02.21_CEF_MOS
c.M	p.F	avg	31.02.21_CEF_MOS
p.F	c.M	avg	31.02.21_CEF_MOS
c.M	p.F	avg	31.02.21_CEF_MOS
p.F	c.M	avg	31.02.21_CEF_MOS
c.M	p.F	avg	31.02.21_CEF_MOS
p.F	c.M	avg	31.02.21_CEF_MOS
c.M	p.F	avg	31.02.21_CEF_MOS
p.F	c.M	avg	31.02.21_CEF_MOS
c.M	p.F	avg	31.02.21_CEF_MOS
p.F	c.M	avg	31.02.21_CEF_MOS
c.M	p.F	avg	31.02.21_CEF_MOS
p.F	c.M	avg	31.02.21_CEF_MOS
c.M	p.F	avg	31.02.21_CEF_MOS
p.F	c.M	avg	31.02.21_CEF_MOS
c.M	p.F	avg	31.02.21_CEF_MOS
p.F	c.M	avg	31.02.21_CEF_MOS
c.M	p.F	avg	31.02.21_CEF_MOS
p.F	c.M	avg	31.02.21_CEF_MOS
c.M	p.F	avg	31.02.21_CEF_MOS
p.F	c.M	avg	31.02.21_CEF_MOS
c.M	p.F	avg	31.02.21_CEF_MOS
p.F	c.M	avg	31.02.21_CEF_MOS
c.M	p.F	avg	31.02.21_CEF_MOS
p.F	c.M	avg	31.02.21_CEF_MOS
c.M	p.F	avg	31.02.21_CEF_MOS
p.F	c.M	avg	31.02.21_CEF_MOS
c.M	p.F	avg	31.02.21_CEF_MOS
p.F	c.M	avg	31.02.21_CEF_MOS
c.M	p.F	avg	31.02.21_CEF_MOS
p.F	c.M	avg	31.02.21_CEF_MOS
c.M	p.F	avg	31.02.21_CEF_MOS
p.F	c.M	avg	31.02.21_CEF_MOS
c.M	p.F	avg	31.02.21_CEF_MOS
p.F	c.M	avg	31.02.21_CEF_MOS
c.M	p.F	avg	31.02.21_CEF_MOS
p.F	c.M	avg	31.02.21_CEF_MOS
c.M	p.F	avg	31.02.21_CEF_MOS
p.F	c.M	avg	31.02.21_CEF_MOS
c.M	p.F	avg	31.02.21_CEF_MOS
p.F	c.M	avg	31.02.21_CEF_MOS
c.M	p.F	avg	31.02.21_CEF_MOS
p.F	c.M	avg	31.02.21_CEF_MOS
c.M	p.F	avg	31.02.21_CEF_MOS
[truncated: 582 more rows]

## Sheet: sF_pair_transition_data
behavior 0	behavior 1	treat	session
d.M	d.M	sF	02.04.21_BAR_PER
d.M	d.M	sF	02.04.21_BAR_PER
d.M	d.M	sF	02.04.21_BAR_PER
d.M	d.M	sF	02.04.21_BAR_PER
d.M	d.M	sF	02.04.21_BAR_PER
d.M	w.F	sF	02.04.21_BAR_PER
w.F	fo.M	sF	02.04.21_BAR_PER
fo.M	fo.F	sF	02.04.21_BAR_PER
fo.F	d.F	sF	02.04.21_BAR_PER
d.F	d.F	sF	02.04.21_BAR_PER
d.F	d.F	sF	02.04.21_BAR_PER
d.F	d.F	sF	02.04.21_BAR_PER
d.F	d.F	sF	02.04.21_BAR_PER
d.F	fo.M	sF	02.04.21_BAR_PER
fo.M	fo.M	sF	02.04.21_BAR_PER
fo.M	fo.F	sF	02.04.21_BAR_PER
fo.F	p.F	sF	02.04.21_BAR_PER
p.F	p.F	sF	02.04.21_BAR_PER
p.F	p.F	sF	02.04.21_BAR_PER
p.F	p.F	sF	02.04.21_BAR_PER
p.F	p.F	sF	02.04.21_BAR_PER
p.F	p.F	sF	02.04.21_BAR_PER
p.F	fo.M	sF	02.04.21_BAR_PER
fo.M	p.F	sF	02.04.21_BAR_PER
p.F	p.F	sF	02.04.21_BAR_PER
p.F	p.F	sF	02.04.21_BAR_PER
p.F	p.F	sF	02.04.21_BAR_PER
p.F	p.F	sF	02.04.21_BAR_PER
p.F	p.F	sF	02.04.21_BAR_PER
p.F	p.F	sF	02.04.21_BAR_PER
p.F	p.F	sF	02.04.21_BAR_PER
p.F	p.F	sF	02.04.21_BAR_PER
p.F	p.F	sF	02.04.21_BAR_PER
p.F	p.F	sF	02.04.21_BAR_PER
p.F	p.F	sF	02.04.21_BAR_PER
p.F	p.F	sF	02.04.21_BAR_PER
p.F	p.F	sF	02.04.21_BAR_PER
p.F	p.F	sF	02.04.21_BAR_PER
p.F	p.F	sF	02.04.21_BAR_PER
p.F	p.F	sF	02.04.21_BAR_PER
p.F	p.F	sF	02.04.21_BAR_PER
p.F	p.F	sF	02.04.21_BAR_PER
p.F	p.F	sF	02.04.21_BAR_PER
p.F	p.F	sF	02.04.21_BAR_PER
p.F	p.F	sF	02.04.21_BAR_PER
p.F	p.F	sF	02.04.21_BAR_PER
p.F	p.F	sF	02.04.21_BAR_PER
p.F	fo.F	sF	02.04.21_BAR_PER
p.F	w.F	sF	29.03.21_PVD_MER
w.F	p.F	sF	29.03.21_PVD_MER
p.F	p.F	sF	29.03.21_PVD_MER
p.F	p.F	sF	29.03.21_PVD_MER
p.F	fo.M	sF	29.03.21_PVD_MER
fo.M	p.F	sF	29.03.21_PVD_MER
p.F	p.F	sF	29.03.21_PVD_MER
p.F	p.F	sF	29.03.21_PVD_MER
p.F	p.F	sF	29.03.21_PVD_MER
p.F	p.F	sF	29.03.21_PVD_MER
p.F	p.F	sF	29.03.21_PVD_MER
p.F	p.F	sF	29.03.21_PVD_MER
p.F	p.F	sF	29.03.21_PVD_MER
p.F	fo.M	sF	29.03.21_PVD_MER
fo.M	p.F	sF	29.03.21_PVD_MER
p.F	p.F	sF	29.03.21_PVD_MER
p.F	p.F	sF	29.03.21_PVD_MER
p.F	fo.M	sF	29.03.21_PVD_MER
fo.M	p.F	sF	29.03.21_PVD_MER
p.F	p.F	sF	29.03.21_PVD_MER
p.F	p.F	sF	29.03.21_PVD_MER
p.F	p.F	sF	29.03.21_PVD_MER
p.F	p.F	sF	29.03.21_PVD_MER
p.F	p.F	sF	29.03.21_PVD_MER
p.F	p.F	sF	29.03.21_PVD_MER
p.F	fo.M	sF	29.03.21_PVD_MER
fo.M	p.F	sF	29.03.21_PVD_MER
p.F	p.F	sF	29.03.21_PVD_MER
p.F	p.F	sF	29.03.21_PVD_MER
p.F	p.F	sF	29.03.21_PVD_MER
p.F	p.F	sF	29.03.21_PVD_MER
p.F	p.F	sF	29.03.21_PVD_MER
p.F	p.F	sF	29.03.21_PVD_MER
p.F	p.F	sF	29.03.21_PVD_MER
p.F	p.F	sF	29.03.21_PVD_MER
p.F	p.F	sF	29.03.21_PVD_MER
p.F	fo.M	sF	29.03.21_PVD_MER
fo.M	p.F	sF	29.03.21_PVD_MER
p.F	p.F	sF	29.03.21_PVD_MER
p.F	p.F	sF	29.03.21_PVD_MER
p.F	p.F	sF	29.03.21_PVD_MER
p.F	p.F	sF	29.03.21_PVD_MER
p.F	p.F	sF	29.03.21_PVD_MER
p.F	fo.M	sF	29.03.21_PVD_MER
fo.M	p.F	sF	29.03.21_PVD_MER
p.F	p.F	sF	29.03.21_PVD_MER
p.F	p.F	sF	29.03.21_PVD_MER
p.F	p.F	sF	29.03.21_PVD_MER
p.F	p.F	sF	29.03.21_PVD_MER
p.F	p.F	sF	29.03.21_PVD_MER
p.F	p.F	sF	29.03.21_PVD_MER
p.F	p.F	sF	29.03.21_PVD_MER
p.F	p.F	sF	29.03.21_PVD_MER
p.F	p.F	sF	29.03.21_PVD_MER
p.F	p.F	sF	29.03.21_PVD_MER
p.F	p.F	sF	29.03.21_PVD_MER
p.F	p.F	sF	29.03.21_PVD_MER
p.F	p.F	sF	29.03.21_PVD_MER
p.F	p.F	sF	29.03.21_PVD_MER
p.F	p.F	sF	29.03.21_PVD_MER
p.F	p.F	sF	29.03.21_PVD_MER
p.F	p.F	sF	29.03.21_PVD_MER
p.F	p.F	sF	29.03.21_PVD_MER
p.F	p.F	sF	29.03.21_PVD_MER
p.F	p.F	sF	29.03.21_PVD_MER
p.F	p.F	sF	29.03.21_PVD_MER
p.F	p.F	sF	29.03.21_PVD_MER
p.F	p.F	sF	29.03.21_PVD_MER
p.F	p.F	sF	29.03.21_PVD_MER
p.F	p.F	sF	29.03.21_PVD_MER
p.F	p.F	sF	29.03.21_PVD_MER
p.F	p.F	sF	29.03.21_PVD_MER
p.F	p.F	sF	29.03.21_PVD_MER
p.F	p.F	sF	29.03.21_PVD_MER
p.F	p.F	sF	29.03.21_PVD_MER
p.F	p.F	sF	29.03.21_PVD_MER
p.F	p.F	sF	29.03.21_PVD_MER
p.F	p.F	sF	29.03.21_PVD_MER
p.F	p.F	sF	29.03.21_PVD_MER
p.F	p.F	sF	29.03.21_PVD_MER
p.F	p.F	sF	29.03.21_PVD_MER
p.F	p.F	sF	29.03.21_PVD_MER
p.F	p.F	sF	29.03.21_PVD_MER
p.F	p.F	sF	29.03.21_PVD_MER
p.F	p.F	sF	29.03.21_PVD_MER
p.F	p.F	sF	29.03.21_PVD_MER
p.F	p.F	sF	29.03.21_PVD_MER
p.F	p.F	sF	29.03.21_PVD_MER
p.F	p.F	sF	29.03.21_PVD_MER
p.F	p.F	sF	29.03.21_PVD_MER
p.F	p.F	sF	29.03.21_PVD_MER
p.F	p.F	sF	29.03.21_PVD_MER
p.F	p.F	sF	29.03.21_PVD_MER
p.F	p.F	sF	29.03.21_PVD_MER
p.F	p.F	sF	29.03.21_PVD_MER
p.F	p.F	sF	29.03.21_PVD_MER
p.F	p.F	sF	29.03.21_PVD_MER
p.F	p.F	sF	29.03.21_PVD_MER
p.F	p.F	sF	29.03.21_PVD_MER
p.F	p.F	sF	29.03.21_PVD_MER
p.F	p.F	sF	29.03.21_PVD_MER
p.F	p.F	sF	29.03.21_PVD_MER
p.F	p.F	sF	29.03.21_PVD_MER
p.F	p.F	sF	29.03.21_PVD_MER
p.F	p.F	sF	29.03.21_PVD_MER
p.F	p.F	sF	29.03.21_PVD_MER
p.F	p.F	sF	29.03.21_PVD_MER
p.F	p.F	sF	29.03.21_PVD_MER
p.F	p.F	sF	29.03.21_PVD_MER
p.F	p.F	sF	29.03.21_PVD_MER
p.F	p.F	sF	29.03.21_PVD_MER
p.F	p.F	sF	29.03.21_PVD_MER
p.F	w.F	sF	29.03.21_PVD_MER
w.F	p.F	sF	29.03.21_PVD_MER
p.F	p.F	sF	29.03.21_PVD_MER
p.F	p.F	sF	29.03.21_PVD_MER
p.F	p.F	sF	29.03.21_PVD_MER
p.F	p.F	sF	29.03.21_PVD_MER
p.F	p.F	sF	29.03.21_PVD_MER
p.F	p.F	sF	29.03.21_PVD_MER
p.F	p.F	sF	29.03.21_PVD_MER
p.F	p.F	sF	29.03.21_PVD_MER
p.F	p.F	sF	29.03.21_PVD_MER
p.F	p.F	sF	29.03.21_PVD_MER
p.F	p.F	sF	29.03.21_PVD_MER
p.F	p.F	sF	29.03.21_PVD_MER
p.F	p.F	sF	29.03.21_PVD_MER
p.F	p.F	sF	29.03.21_PVD_MER
p.F	fo.M	sF	29.03.21_PVD_MER
fo.M	p.F	sF	29.03.21_PVD_MER
p.F	p.F	sF	29.03.21_PVD_MER
p.F	p.F	sF	29.03.21_PVD_MER
p.F	p.F	sF	29.03.21_PVD_MER
p.F	p.F	sF	29.03.21_PVD_MER
p.F	p.F	sF	29.03.21_PVD_MER
p.F	p.F	sF	29.03.21_PVD_MER
p.F	p.F	sF	29.03.21_PVD_MER
p.F	p.F	sF	29.03.21_PVD_MER
p.F	p.F	sF	29.03.21_PVD_MER
p.F	p.F	sF	29.03.21_PVD_MER
p.F	p.F	sF	29.03.21_PVD_MER
p.F	p.F	sF	29.03.21_PVD_MER
p.F	p.F	sF	29.03.21_PVD_MER
p.F	p.F	sF	29.03.21_PVD_MER
p.F	p.F	sF	29.03.21_PVD_MER
p.F	p.F	sF	29.03.21_PVD_MER
p.F	p.F	sF	29.03.21_PVD_MER
p.F	p.F	sF	29.03.21_PVD_MER
p.F	p.F	sF	29.03.21_PVD_MER
p.F	p.F	sF	29.03.21_PVD_MER
p.F	p.F	sF	29.03.21_PVD_MER
p.F	p.F	sF	29.03.21_PVD_MER
p.F	p.F	sF	29.03.21_PVD_MER
p.F	p.F	sF	29.03.21_PVD_MER
p.F	p.F	sF	29.03.21_PVD_MER
p.F	p.F	sF	29.03.21_PVD_MER
p.F	p.F	sF	22.04.21_PVD_RWM
p.F	w.F	sF	22.04.21_PVD_RWM
w.F	p.F	sF	22.04.21_PVD_RWM
p.F	p.F	sF	22.04.21_PVD_RWM
p.F	p.F	sF	22.04.21_PVD_RWM
p.F	p.F	sF	22.04.21_PVD_RWM
p.F	p.F	sF	22.04.21_PVD_RWM
p.F	p.F	sF	22.04.21_PVD_RWM
p.F	p.F	sF	22.04.21_PVD_RWM
p.F	p.F	sF	22.04.21_PVD_RWM
p.F	p.F	sF	22.04.21_PVD_RWM
p.F	p.F	sF	22.04.21_PVD_RWM
p.F	p.F	sF	22.04.21_PVD_RWM
p.F	p.F	sF	22.04.21_PVD_RWM
p.F	p.F	sF	22.04.21_PVD_RWM
p.F	p.F	sF	22.04.21_PVD_RWM
p.F	p.F	sF	22.04.21_PVD_RWM
p.F	p.F	sF	22.04.21_PVD_RWM
p.F	p.F	sF	22.04.21_PVD_RWM
p.F	p.F	sF	22.04.21_PVD_RWM
p.F	w.F	sF	22.04.21_PVD_RWM
w.F	p.F	sF	22.04.21_PVD_RWM
p.F	p.F	sF	22.04.21_PVD_RWM
p.F	p.F	sF	22.04.21_PVD_RWM
p.F	p.F	sF	22.04.21_PVD_RWM
p.F	p.F	sF	22.04.21_PVD_RWM
p.F	p.F	sF	22.04.21_PVD_RWM
p.F	p.F	sF	22.04.21_PVD_RWM
p.F	p.F	sF	22.04.21_PVD_RWM
p.F	p.F	sF	22.04.21_PVD_RWM
p.F	p.F	sF	22.04.21_PVD_RWM
p.F	p.F	sF	22.04.21_PVD_RWM
p.F	p.F	sF	22.04.21_PVD_RWM
p.F	p.F	sF	22.04.21_PVD_RWM
p.F	p.F	sF	22.04.21_PVD_RWM
p.F	p.F	sF	22.04.21_PVD_RWM
p.F	p.F	sF	22.04.21_PVD_RWM
p.F	p.F	sF	22.04.21_PVD_RWM
p.F	p.F	sF	22.04.21_PVD_RWM
p.F	p.F	sF	22.04.21_PVD_RWM
p.F	p.F	sF	22.04.21_PVD_RWM
p.F	p.F	sF	22.04.21_PVD_RWM
p.F	p.F	sF	22.04.21_PVD_RWM
p.F	p.F	sF	22.04.21_PVD_RWM
p.F	p.F	sF	22.04.21_PVD_RWM
p.F	p.F	sF	22.04.21_PVD_RWM
p.F	p.F	sF	22.04.21_PVD_RWM
p.F	p.F	sF	22.04.21_PVD_RWM
p.F	p.F	sF	22.04.21_PVD_RWM
p.F	p.F	sF	22.04.21_PVD_RWM
p.F	p.F	sF	22.04.21_PVD_RWM
p.F	p.F	sF	22.04.21_PVD_RWM
p.F	p.F	sF	22.04.21_PVD_RWM
p.F	p.F	sF	22.04.21_PVD_RWM
p.F	p.F	sF	22.04.21_PVD_RWM
p.F	p.F	sF	22.04.21_PVD_RWM
p.F	p.F	sF	22.04.21_PVD_RWM
p.F	p.F	sF	22.04.21_PVD_RWM
p.F	p.F	sF	22.04.21_PVD_RWM
p.F	p.F	sF	22.04.21_PVD_RWM
p.F	p.F	sF	22.04.21_PVD_RWM
p.F	p.F	sF	22.04.21_PVD_RWM
p.F	p.F	sF	22.04.21_PVD_RWM
p.F	p.F	sF	22.04.21_PVD_RWM
p.F	p.F	sF	22.04.21_PVD_RWM
p.F	p.F	sF	22.04.21_PVD_RWM
p.F	p.F	sF	22.04.21_PVD_RWM
p.F	p.F	sF	22.04.21_PVD_RWM
p.F	p.F	sF	22.04.21_PVD_RWM
p.F	p.F	sF	22.04.21_PVD_RWM
p.F	p.F	sF	22.04.21_PVD_RWM
p.F	p.F	sF	22.04.21_PVD_RWM
p.F	p.F	sF	22.04.21_PVD_RWM
p.F	p.F	sF	22.04.21_PVD_RWM
p.F	p.F	sF	22.04.21_PVD_RWM
p.F	p.F	sF	22.04.21_PVD_RWM
p.F	p.F	sF	22.04.21_PVD_RWM
p.F	fo.M	sF	22.04.21_PVD_RWM
fo.M	p.F	sF	22.04.21_PVD_RWM
p.F	p.F	sF	22.04.21_PVD_RWM
p.F	p.F	sF	22.04.21_PVD_RWM
p.F	p.F	sF	22.04.21_PVD_RWM
p.F	w.F	sF	22.04.21_PVD_RWM
w.F	p.F	sF	22.04.21_PVD_RWM
p.F	p.F	sF	22.04.21_PVD_RWM
p.F	p.F	sF	22.04.21_PVD_RWM
p.F	p.F	sF	22.04.21_PVD_RWM
p.F	p.F	sF	22.04.21_PVD_RWM
p.F	p.F	sF	22.04.21_PVD_RWM
p.F	p.F	sF	22.04.21_PVD_RWM
p.F	p.F	sF	22.04.21_PVD_RWM
p.F	p.F	sF	22.04.21_PVD_RWM
p.F	p.F	sF	22.04.21_PVD_RWM
p.F	p.F	sF	22.04.21_PVD_RWM
p.F	p.F	sF	22.04.21_PVD_RWM
p.F	p.F	sF	22.04.21_PVD_RWM
p.F	p.F	sF	22.04.21_PVD_RWM
p.F	p.F	sF	22.04.21_PVD_RWM
p.F	p.F	sF	22.04.21_PVD_RWM
p.F	p.F	sF	22.04.21_PVD_RWM
p.F	p.F	sF	22.04.21_PVD_RWM
p.F	p.F	sF	22.04.21_PVD_RWM
p.F	p.F	sF	22.04.21_PVD_RWM
p.F	p.F	sF	22.04.21_PVD_RWM
p.F	p.F	sF	22.04.21_PVD_RWM
p.F	p.F	sF	22.04.21_PVD_RWM
p.F	p.F	sF	22.04.21_PVD_RWM
p.F	p.F	sF	22.04.21_PVD_RWM
p.F	p.F	sF	22.04.21_PVD_RWM
p.F	p.F	sF	22.04.21_PVD_RWM
p.F	p.F	sF	22.04.21_PVD_RWM
p.F	p.F	sF	22.04.21_PVD_RWM
p.F	p.F	sF	22.04.21_PVD_RWM
p.F	p.F	sF	22.04.21_PVD_RWM
p.F	p.F	sF	22.04.21_PVD_RWM
p.F	p.F	sF	22.04.21_PVD_RWM
p.F	p.F	sF	22.04.21_PVD_RWM
p.F	p.F	sF	22.04.21_PVD_RWM
p.F	p.F	sF	22.04.21_PVD_RWM
p.F	p.F	sF	22.04.21_PVD_RWM
p.F	fo.M	sF	22.04.21_PVD_RWM
fo.M	p.F	sF	22.04.21_PVD_RWM
p.F	p.F	sF	22.04.21_PVD_RWM
p.F	p.F	sF	22.04.21_PVD_RWM
p.F	p.F	sF	22.04.21_PVD_RWM
p.F	p.F	sF	22.04.21_PVD_RWM
p.F	p.F	sF	22.04.21_PVD_RWM
p.F	p.F	sF	22.04.21_PVD_RWM
p.F	p.F	sF	22.04.21_PVD_RWM
p.F	p.F	sF	22.04.21_PVD_RWM
p.F	p.F	sF	22.04.21_PVD_RWM
p.F	p.F	sF	22.04.21_PVD_RWM
p.F	p.F	sF	22.04.21_PVD_RWM
p.F	p.F	sF	22.04.21_PVD_RWM
p.F	p.F	sF	22.04.21_PVD_RWM
p.F	p.F	sF	22.04.21_PVD_RWM
p.F	p.F	sF	22.04.21_PVD_RWM
p.F	p.F	sF	22.04.21_PVD_RWM
p.F	p.F	sF	22.04.21_PVD_RWM
p.F	p.F	sF	22.04.21_PVD_RWM
p.F	p.F	sF	22.04.21_PVD_RWM
p.F	p.F	sF	22.04.21_PVD_RWM
p.F	p.F	sF	22.04.21_PVD_RWM
p.F	p.F	sF	22.04.21_PVD_RWM
p.F	p.F	sF	22.04.21_PVD_RWM
p.F	p.F	sF	22.04.21_PVD_RWM
p.F	p.F	sF	22.04.21_PVD_RWM
p.F	p.F	sF	22.04.21_PVD_RWM
p.F	p.F	sF	22.04.21_PVD_RWM
p.F	p.F	sF	22.04.21_PVD_RWM
p.F	p.F	sF	22.04.21_PVD_RWM
p.F	p.F	sF	22.04.21_PVD_RWM
p.F	p.F	sF	22.04.21_PVD_RWM
p.F	p.F	sF	22.04.21_PVD_RWM
p.F	p.F	sF	22.04.21_PVD_RWM
p.F	p.F	sF	22.04.21_PVD_RWM
p.F	p.F	sF	22.04.21_PVD_RWM
p.F	p.F	sF	22.04.21_PVD_RWM
p.F	p.F	sF	22.04.21_PVD_RWM
p.F	p.F	sF	22.04.21_PVD_RWM
p.F	p.F	sF	22.04.21_PVD_RWM
p.F	p.F	sF	22.04.21_PVD_RWM
p.F	p.F	sF	22.04.21_PVD_RWM
p.F	p.F	sF	22.04.21_PVD_RWM
p.F	p.F	sF	22.04.21_PVD_RWM
p.F	p.F	sF	22.04.21_PVD_RWM
p.F	p.F	sF	22.04.21_PVD_RWM
p.F	p.F	sF	22.04.21_PVD_RWM
p.F	p.F	sF	22.04.21_PVD_RWM
p.F	p.F	sF	22.04.21_PVD_RWM
p.F	p.F	sF	22.04.21_PVD_RWM
p.F	p.F	sF	22.04.21_PVD_RWM
p.F	p.F	sF	22.04.21_PVD_RWM
p.F	p.F	sF	22.04.21_PVD_RWM
p.F	p.F	sF	22.04.21_PVD_RWM
p.F	p.F	sF	22.04.21_PVD_RWM
p.F	d.M	sF	22.04.21_PVD_RWM
d.M	p.F	sF	22.04.21_PVD_RWM
p.F	p.F	sF	22.04.21_PVD_RWM
p.F	p.F	sF	22.04.21_PVD_RWM
p.F	p.F	sF	22.04.21_PVD_RWM
p.F	p.F	sF	22.04.21_PVD_RWM
p.F	p.F	sF	22.04.21_PVD_RWM
p.F	fo.M	sF	22.04.21_PVD_RWM
fo.M	p.F	sF	22.04.21_PVD_RWM
p.F	p.F	sF	22.04.21_PVD_RWM
p.F	p.F	sF	22.04.21_PVD_RWM
p.F	p.F	sF	22.04.21_PVD_RWM
p.F	p.F	sF	22.04.21_PVD_RWM
p.F	p.F	sF	22.04.21_PVD_RWM
p.F	p.F	sF	22.04.21_PVD_RWM
p.F	p.F	sF	22.04.21_PVD_RWM
p.F	p.F	sF	22.04.21_PVD_RWM
p.F	p.F	sF	22.04.21_PVD_RWM
p.F	p.F	sF	22.04.21_PVD_RWM
p.F	fo.M	sF	22.04.21_PVD_RWM
fo.M	p.F	sF	22.04.21_PVD_RWM
p.F	p.F	sF	22.04.21_PVD_RWM
p.F	p.F	sF	22.04.21_PVD_RWM
p.F	p.F	sF	22.04.21_PVD_RWM
p.F	p.F	sF	22.04.21_PVD_RWM
p.F	p.F	sF	22.04.21_PVD_RWM
p.F	p.F	sF	22.04.21_PVD_RWM
p.F	p.F	sF	22.04.21_PVD_RWM
p.F	p.F	sF	22.04.21_PVD_RWM
p.F	p.F	sF	22.04.21_PVD_RWM
p.F	p.F	sF	22.04.21_PVD_RWM
p.F	p.F	sF	22.04.21_PVD_RWM
p.F	p.F	sF	22.04.21_PVD_RWM
p.F	p.F	sF	22.04.21_PVD_RWM
p.F	p.F	sF	22.04.21_PVD_RWM
p.F	p.F	sF	22.04.21_PVD_RWM
p.F	p.F	sF	22.04.21_PVD_RWM
p.F	p.F	sF	22.04.21_PVD_RWM
p.F	p.F	sF	22.04.21_PVD_RWM
p.F	p.F	sF	22.04.21_PVD_RWM
p.F	p.F	sF	22.04.21_PVD_RWM
p.F	p.F	sF	22.04.21_PVD_RWM
p.F	p.F	sF	22.04.21_PVD_RWM
p.F	p.F	sF	22.04.21_PVD_RWM
p.F	p.F	sF	22.04.21_PVD_RWM
p.F	p.F	sF	22.04.21_PVD_RWM
p.F	p.F	sF	22.04.21_PVD_RWM
p.F	p.F	sF	22.04.21_PVD_RWM
p.F	p.F	sF	22.04.21_PVD_RWM
p.F	p.F	sF	22.04.21_PVD_RWM
p.F	p.F	sF	22.04.21_PVD_RWM
p.F	p.F	sF	22.04.21_PVD_RWM
p.F	p.F	sF	22.04.21_PVD_RWM
p.F	p.F	sF	22.04.21_PVD_RWM
p.F	p.F	sF	22.04.21_PVD_RWM
p.F	p.F	sF	22.04.21_PVD_RWM
p.F	p.F	sF	22.04.21_PVD_RWM
p.F	p.F	sF	22.04.21_PVD_RWM
p.F	p.F	sF	22.04.21_PVD_RWM
p.F	p.F	sF	22.04.21_PVD_RWM
p.F	p.F	sF	22.04.21_PVD_RWM
p.F	p.F	sF	22.04.21_PVD_RWM
p.F	p.F	sF	22.04.21_PVD_RWM
p.F	p.F	sF	22.04.21_PVD_RWM
p.F	p.F	sF	22.04.21_PVD_RWM
p.F	p.F	sF	22.04.21_PVD_RWM
p.F	p.F	sF	22.04.21_PVD_RWM
p.F	p.F	sF	22.04.21_PVD_RWM
p.F	p.F	sF	22.04.21_PVD_RWM
p.F	p.F	sF	22.04.21_PVD_RWM
p.F	p.F	sF	22.04.21_PVD_RWM
p.F	p.F	sF	22.04.21_PVD_RWM
p.F	p.F	sF	22.04.21_PVD_RWM
p.F	p.F	sF	22.04.21_PVD_RWM
p.F	p.F	sF	22.04.21_PVD_RWM
p.F	p.F	sF	22.04.21_PVD_RWM
p.F	p.F	sF	22.04.21_PVD_RWM
p.F	p.F	sF	22.04.21_PVD_RWM
p.F	p.F	sF	22.04.21_PVD_RWM
p.F	p.F	sF	22.04.21_PVD_RWM
p.F	p.F	sF	22.04.21_PVD_RWM
p.F	p.F	sF	22.04.21_PVD_RWM
p.F	p.F	sF	22.04.21_PVD_RWM
p.F	p.F	sF	22.04.21_PVD_RWM
p.F	p.F	sF	22.04.21_PVD_RWM
p.F	p.F	sF	22.04.21_PVD_RWM
p.F	p.F	sF	22.04.21_PVD_RWM
p.F	p.F	sF	22.04.21_PVD_RWM
p.F	p.F	sF	22.04.21_PVD_RWM
p.F	p.F	sF	22.04.21_PVD_RWM
p.F	p.F	sF	22.04.21_PVD_RWM
p.F	fo.F	sF	22.04.21_PVD_RWM
fo.F	p.F	sF	22.04.21_PVD_RWM
p.F	p.F	sF	22.04.21_PVD_RWM
p.F	p.F	sF	22.04.21_PVD_RWM
p.F	p.F	sF	22.04.21_PVD_RWM
p.F	p.F	sF	22.04.21_PVD_RWM
p.F	p.F	sF	22.04.21_PVD_RWM
p.F	p.F	sF	22.04.21_PVD_RWM
p.F	p.F	sF	22.04.21_PVD_RWM
p.F	p.F	sF	22.04.21_PVD_RWM
p.F	p.F	sF	22.04.21_PVD_RWM
p.F	p.F	sF	22.04.21_PVD_RWM
p.F	p.F	sF	22.04.21_PVD_RWM
p.F	p.F	sF	22.04.21_PVD_RWM
p.F	p.F	sF	22.04.21_PVD_RWM
p.F	p.F	sF	22.04.21_PVD_RWM
p.F	p.F	sF	22.04.21_PVD_RWM
p.F	p.F	sF	22.04.21_PVD_RWM
p.F	p.F	sF	22.04.21_PVD_RWM
p.F	p.F	sF	22.04.21_PVD_RWM
p.F	p.F	sF	22.04.21_PVD_RWM
p.F	p.F	sF	22.04.21_PVD_RWM
p.F	p.F	sF	22.04.21_PVD_RWM
p.F	p.F	sF	22.04.21_PVD_RWM
p.F	p.F	sF	22.04.21_PVD_RWM
p.F	p.F	sF	22.04.21_PVD_RWM
p.F	p.F	sF	22.04.21_PVD_RWM
p.F	p.F	sF	22.04.21_PVD_RWM
p.F	p.F	sF	22.04.21_PVD_RWM
p.F	p.F	sF	22.04.21_PVD_RWM
p.F	p.F	sF	22.04.21_PVD_RWM
p.F	p.F	sF	22.04.21_PVD_RWM
p.F	p.F	sF	22.04.21_PVD_RWM
p.F	p.F	sF	22.04.21_PVD_RWM
p.F	p.F	sF	22.04.21_PVD_RWM
p.F	p.F	sF	22.04.21_PVD_RWM
p.F	fo.M	sF	22.04.21_PVD_RWM
fo.M	p.F	sF	22.04.21_PVD_RWM
p.F	p.F	sF	22.04.21_PVD_RWM
p.F	p.F	sF	22.04.21_PVD_RWM
p.F	p.F	sF	22.04.21_PVD_RWM
p.F	p.F	sF	22.04.21_PVD_RWM
p.F	p.F	sF	22.04.21_PVD_RWM
p.F	p.F	sF	22.04.21_PVD_RWM
p.F	p.F	sF	22.04.21_PVD_RWM
p.F	p.F	sF	22.04.21_PVD_RWM
p.F	p.F	sF	22.04.21_PVD_RWM
p.F	p.F	sF	22.04.21_PVD_RWM
p.F	p.F	sF	22.04.21_PVD_RWM
p.F	p.F	sF	22.04.21_PVD_RWM
p.F	p.F	sF	22.04.21_PVD_RWM
p.F	p.F	sF	22.04.21_PVD_RWM
p.F	p.F	sF	22.04.21_PVD_RWM
p.F	p.F	sF	22.04.21_PVD_RWM
p.F	p.F	sF	22.04.21_PVD_RWM
p.F	p.F	sF	22.04.21_PVD_RWM
p.F	p.F	sF	22.04.21_PVD_RWM
p.F	p.F	sF	22.04.21_PVD_RWM
p.F	p.F	sF	22.04.21_PVD_RWM
p.F	p.F	sF	22.04.21_PVD_RWM
p.F	p.F	sF	22.04.21_PVD_RWM
p.F	p.F	sF	22.04.21_PVD_RWM
p.F	p.F	sF	22.04.21_PVD_RWM
p.F	p.F	sF	22.04.21_PVD_RWM
p.F	p.F	sF	22.04.21_PVD_RWM
p.F	p.F	sF	22.04.21_PVD_RWM
p.F	p.F	sF	22.04.21_PVD_RWM
p.F	p.F	sF	22.04.21_PVD_RWM
p.F	p.F	sF	22.04.21_PVD_RWM
p.F	p.F	sF	22.04.21_PVD_RWM
p.F	p.F	sF	22.04.21_PVD_RWM
p.F	p.F	sF	22.04.21_PVD_RWM
p.F	p.F	sF	22.04.21_PVD_RWM
p.F	p.F	sF	22.04.21_PVD_RWM
p.F	p.F	sF	22.04.21_PVD_RWM
p.F	p.F	sF	22.04.21_PVD_RWM
p.F	p.F	sF	22.04.21_PVD_RWM
p.F	p.F	sF	22.04.21_PVD_RWM
p.F	p.F	sF	22.04.21_PVD_RWM
p.F	p.F	sF	22.04.21_PVD_RWM
p.F	p.F	sF	22.04.21_PVD_RWM
p.F	p.F	sF	22.04.21_PVD_RWM
p.F	p.F	sF	22.04.21_PVD_RWM
p.F	p.F	sF	22.04.21_PVD_RWM
p.F	p.F	sF	22.04.21_PVD_RWM
p.F	p.F	sF	22.04.21_PVD_RWM
p.F	p.F	sF	22.04.21_PVD_RWM
p.F	p.F	sF	22.04.21_PVD_RWM
p.F	p.F	sF	22.04.21_PVD_RWM
p.F	p.F	sF	22.04.21_PVD_RWM
p.F	p.F	sF	22.04.21_PVD_RWM
p.F	p.F	sF	22.04.21_PVD_RWM
p.F	p.F	sF	22.04.21_PVD_RWM
p.F	p.F	sF	22.04.21_PVD_RWM
p.F	p.F	sF	22.04.21_PVD_RWM
p.F	p.F	sF	22.04.21_PVD_RWM
p.F	p.F	sF	22.04.21_PVD_RWM
p.F	fo.M	sF	22.04.21_PVD_RWM
fo.M	p.F	sF	22.04.21_PVD_RWM
p.F	p.F	sF	22.04.21_PVD_RWM
p.F	p.F	sF	22.04.21_PVD_RWM
p.F	p.F	sF	22.04.21_PVD_RWM
p.F	p.F	sF	22.04.21_PVD_RWM
p.F	p.F	sF	22.04.21_PVD_RWM
p.F	p.F	sF	22.04.21_PVD_RWM
p.F	p.F	sF	22.04.21_PVD_RWM
p.F	p.F	sF	22.04.21_PVD_RWM
p.F	p.F	sF	22.04.21_PVD_RWM
p.F	p.F	sF	22.04.21_PVD_RWM
p.F	p.F	sF	22.04.21_PVD_RWM
p.F	p.F	sF	22.04.21_PVD_RWM
p.F	p.F	sF	22.04.21_PVD_RWM
p.F	p.F	sF	22.04.21_PVD_RWM
p.F	p.F	sF	22.04.21_PVD_RWM
p.F	p.F	sF	22.04.21_PVD_RWM
p.F	p.F	sF	22.04.21_PVD_RWM
p.F	p.F	sF	22.04.21_PVD_RWM
p.F	p.F	sF	22.04.21_PVD_RWM
p.F	p.F	sF	22.04.21_PVD_RWM
p.F	p.F	sF	22.04.21_PVD_RWM
p.F	p.F	sF	22.04.21_PVD_RWM
p.F	p.F	sF	22.04.21_PVD_RWM
p.F	p.F	sF	22.04.21_PVD_RWM
p.F	p.F	sF	22.04.21_PVD_RWM
p.F	fo.F	sF	22.04.21_PVD_RWM
fo.F	p.F	sF	22.04.21_PVD_RWM
p.F	p.F	sF	22.04.21_PVD_RWM
p.F	p.F	sF	22.04.21_PVD_RWM
p.F	p.F	sF	22.04.21_PVD_RWM
p.F	p.F	sF	22.04.21_PVD_RWM
p.F	p.F	sF	22.04.21_PVD_RWM
p.F	p.F	sF	22.04.21_PVD_RWM
p.F	p.F	sF	22.04.21_PVD_RWM
p.F	p.F	sF	22.04.21_PVD_RWM
p.F	p.F	sF	22.04.21_PVD_RWM
p.F	p.F	sF	22.04.21_PVD_RWM
p.F	p.F	sF	22.04.21_PVD_RWM
p.F	p.F	sF	22.04.21_PVD_RWM
p.F	p.F	sF	22.04.21_PVD_RWM
p.F	p.F	sF	22.04.21_PVD_RWM
p.F	p.F	sF	22.04.21_PVD_RWM
p.F	p.F	sF	22.04.21_PVD_RWM
p.F	p.F	sF	22.04.21_PVD_RWM
p.F	p.F	sF	22.04.21_PVD_RWM
p.F	p.F	sF	22.04.21_PVD_RWM
p.F	p.F	sF	22.04.21_PVD_RWM
p.F	p.F	sF	22.04.21_PVD_RWM
p.F	p.F	sF	22.04.21_PVD_RWM
p.F	p.F	sF	22.04.21_PVD_RWM
p.F	p.F	sF	22.04.21_PVD_RWM
p.F	p.F	sF	22.04.21_PVD_RWM
p.F	p.F	sF	22.04.21_PVD_RWM
p.F	p.F	sF	22.04.21_PVD_RWM
p.F	p.F	sF	22.04.21_PVD_RWM
p.F	p.F	sF	22.04.21_PVD_RWM
p.F	p.F	sF	22.04.21_PVD_RWM
p.F	p.F	sF	22.04.21_PVD_RWM
p.F	p.F	sF	22.04.21_PVD_RWM
p.F	p.F	sF	22.04.21_PVD_RWM
p.F	p.F	sF	22.04.21_PVD_RWM
p.F	p.F	sF	22.04.21_PVD_RWM
p.F	p.F	sF	22.04.21_PVD_RWM
p.M	p.M	sF	06.05.21_WWA_JUN
p.M	p.M	sF	06.05.21_WWA_JUN
p.M	p.M	sF	06.05.21_WWA_JUN
p.M	p.M	sF	06.05.21_WWA_JUN
p.M	p.M	sF	06.05.21_WWA_JUN
p.M	p.M	sF	06.05.21_WWA_JUN
p.M	p.M	sF	06.05.21_WWA_JUN
p.M	p.M	sF	06.05.21_WWA_JUN
p.M	p.M	sF	06.05.21_WWA_JUN
p.M	p.M	sF	06.05.21_WWA_JUN
p.M	p.M	sF	06.05.21_WWA_JUN
p.M	p.M	sF	06.05.21_WWA_JUN
p.M	p.M	sF	06.05.21_WWA_JUN
p.M	p.M	sF	06.05.21_WWA_JUN
p.M	p.M	sF	06.05.21_WWA_JUN	Row Labels
p.M	p.M	sF	06.05.21_WWA_JUN	02.04.21_BAR_PER
p.M	fo.M	sF	06.05.21_WWA_JUN	06.05.21_WWA_JUN
fo.M	p.M	sF	06.05.21_WWA_JUN	22.04.21_PVD_RWM
p.M	p.M	sF	06.05.21_WWA_JUN	29.03.21_PVD_MER
p.M	p.M	sF	06.05.21_WWA_JUN	(blank)
p.M	fo.M	sF	06.05.21_WWA_JUN	Grand Total
fo.M	p.M	sF	06.05.21_WWA_JUN
p.M	p.M	sF	06.05.21_WWA_JUN
p.M	p.M	sF	06.05.21_WWA_JUN
p.M	p.M	sF	06.05.21_WWA_JUN
p.M	p.M	sF	06.05.21_WWA_JUN
p.M	p.M	sF	06.05.21_WWA_JUN
p.M	p.M	sF	06.05.21_WWA_JUN
p.M	p.M	sF	06.05.21_WWA_JUN
p.M	p.M	sF	06.05.21_WWA_JUN
p.M	fo.M	sF	06.05.21_WWA_JUN
fo.M	fo.M	sF	06.05.21_WWA_JUN
fo.M	p.M	sF	06.05.21_WWA_JUN
p.M	p.M	sF	06.05.21_WWA_JUN
p.M	p.M	sF	06.05.21_WWA_JUN
p.M	p.M	sF	06.05.21_WWA_JUN
p.M	p.M	sF	06.05.21_WWA_JUN
p.M	p.M	sF	06.05.21_WWA_JUN
p.M	p.M	sF	06.05.21_WWA_JUN
p.M	p.M	sF	06.05.21_WWA_JUN
p.M	p.M	sF	06.05.21_WWA_JUN
p.M	p.M	sF	06.05.21_WWA_JUN
p.M	p.M	sF	06.05.21_WWA_JUN
p.M	p.M	sF	06.05.21_WWA_JUN
p.M	p.M	sF	06.05.21_WWA_JUN
p.M	p.M	sF	06.05.21_WWA_JUN
p.M	p.M	sF	06.05.21_WWA_JUN
p.M	p.M	sF	06.05.21_WWA_JUN
p.M	p.M	sF	06.05.21_WWA_JUN
p.M	fo.M	sF	06.05.21_WWA_JUN
fo.M	p.M	sF	06.05.21_WWA_JUN
p.M	p.M	sF	06.05.21_WWA_JUN
p.M	p.M	sF	06.05.21_WWA_JUN
p.M	p.M	sF	06.05.21_WWA_JUN
p.M	p.M	sF	06.05.21_WWA_JUN
p.M	p.M	sF	06.05.21_WWA_JUN
p.M	p.M	sF	06.05.21_WWA_JUN
p.M	w.M	sF	06.05.21_WWA_JUN
w.M	p.M	sF	06.05.21_WWA_JUN
p.M	p.M	sF	06.05.21_WWA_JUN
p.M	p.M	sF	06.05.21_WWA_JUN
p.M	p.M	sF	06.05.21_WWA_JUN
p.M	p.M	sF	06.05.21_WWA_JUN
p.M	p.M	sF	06.05.21_WWA_JUN
p.M	p.M	sF	06.05.21_WWA_JUN
p.M	fo.F	sF	06.05.21_WWA_JUN
fo.F	p.M	sF	06.05.21_WWA_JUN
p.M	w.M	sF	06.05.21_WWA_JUN
fo.M	c.M	sF	23.04.21_CRA_MSP
c.M	fo.M	sF	23.04.21_CRA_MSP
fo.M	c.M	sF	23.04.21_CRA_MSP
c.M	fo.F	sF	23.04.21_CRA_MSP
fo.F	c.M	sF	23.04.21_CRA_MSP
c.M	fo.F	sF	23.04.21_CRA_MSP
fo.F	c.M	sF	23.04.21_CRA_MSP
c.M	fo.F	sF	23.04.21_CRA_MSP
fo.F	c.M	sF	23.04.21_CRA_MSP
c.M	fo.F	sF	23.04.21_CRA_MSP
fo.F	p.F	sF	23.04.21_CRA_MSP
p.F	p.F	sF	23.04.21_CRA_MSP
p.F	w.F	sF	23.04.21_CRA_MSP
w.F	fo.F	sF	23.04.21_CRA_MSP
fo.F	fo.M	sF	23.04.21_CRA_MSP
fo.M	fo.F	sF	23.04.21_CRA_MSP
fo.F	c.M	sF	23.04.21_CRA_MSP
c.M	fo.M	sF	23.04.21_CRA_MSP
fo.M	c.M	sF	23.04.21_CRA_MSP
c.M	fo.F	sF	23.04.21_CRA_MSP
fo.F	c.M	sF	23.04.21_CRA_MSP
c.M	fo.F	sF	23.04.21_CRA_MSP
fo.F	c.M	sF	23.04.21_CRA_MSP
c.M	fo.M	sF	23.04.21_CRA_MSP

## Sheet: sF_SOLO_transition_data
behavior 0	behavior 1	treat	session
fo	fo	sF	05.04.21_WAR_GM3
fo	d	sF	05.04.21_WAR_GM3
d	d	sF	05.04.21_WAR_GM3
d	d	sF	05.04.21_WAR_GM3
d	d	sF	30.03.21_BAR_SMC
d	d	sF	30.03.21_BAR_SMC
d	fo	sF	30.03.21_BAR_SMC
fo	d	sF	30.03.21_BAR_SMC
d	d	sF	30.03.21_BAR_SMC
d	d	sF	30.03.21_BAR_SMC
d	d	sF	30.03.21_BAR_SMC
d	d	sF	30.03.21_BAR_SMC
d	d	sF	30.03.21_BAR_SMC
d	d	sF	30.03.21_BAR_SMC
d	d	sF	30.03.21_BAR_SMC
d	d	sF	30.03.21_BAR_SMC
d	d	sF	30.03.21_BAR_SMC
d	d	sF	30.03.21_BAR_SMC
d	d	sF	30.03.21_BAR_SMC
d	d	sF	30.03.21_BAR_SMC
d	d	sF	30.03.21_BAR_SMC
d	d	sF	30.03.21_BAR_SMC
d	fo	sF	30.03.21_BAR_SMC
fo	fo	sF	30.03.21_BAR_SMC
fo	fo	sF	30.03.21_BAR_SMC
fo	fo	sF	30.03.21_BAR_SMC
fo	w	sF	30.03.21_BAR_SMC
w	fo	sF	30.03.21_BAR_SMC
w	fo	sF	26.04.21_JOH_POC
fo	fo	sF	26.04.21_JOH_POC
w	fo	sF	22.04.21_WAR_PMP
fo	p	sF	22.04.21_WAR_PMP
p	p	sF	22.04.21_WAR_PMP
p	p	sF	22.04.21_WAR_PMP
p	p	sF	22.04.21_WAR_PMP
p	p	sF	22.04.21_WAR_PMP
p	p	sF	22.04.21_WAR_PMP
p	p	sF	22.04.21_WAR_PMP
p	p	sF	22.04.21_WAR_PMP
p	p	sF	22.04.21_WAR_PMP
p	p	sF	22.04.21_WAR_PMP
p	p	sF	22.04.21_WAR_PMP
p	p	sF	22.04.21_WAR_PMP
p	p	sF	22.04.21_WAR_PMP
p	p	sF	22.04.21_WAR_PMP
p	p	sF	22.04.21_WAR_PMP
p	p	sF	22.04.21_WAR_PMP
p	p	sF	22.04.21_WAR_PMP
p	p	sF	22.04.21_WAR_PMP
p	p	sF	22.04.21_WAR_PMP
p	p	sF	22.04.21_WAR_PMP
p	p	sF	22.04.21_WAR_PMP
p	p	sF	22.04.21_WAR_PMP
p	p	sF	22.04.21_WAR_PMP
p	p	sF	22.04.21_WAR_PMP
p	p	sF	22.04.21_WAR_PMP
p	p	sF	22.04.21_WAR_PMP
p	p	sF	22.04.21_WAR_PMP
p	p	sF	22.04.21_WAR_PMP
p	p	sF	22.04.21_WAR_PMP
p	p	sF	22.04.21_WAR_PMP
p	p	sF	22.04.21_WAR_PMP
p	p	sF	22.04.21_WAR_PMP
p	p	sF	22.04.21_WAR_PMP
p	p	sF	22.04.21_WAR_PMP
p	p	sF	22.04.21_WAR_PMP
p	p	sF	22.04.21_WAR_PMP
p	p	sF	22.04.21_WAR_PMP
p	p	sF	22.04.21_WAR_PMP
p	p	sF	22.04.21_WAR_PMP
p	p	sF	22.04.21_WAR_PMP
p	p	sF	22.04.21_WAR_PMP
p	p	sF	22.04.21_WAR_PMP
p	p	sF	22.04.21_WAR_PMP
p	p	sF	22.04.21_WAR_PMP
p	p	sF	22.04.21_WAR_PMP
p	p	sF	22.04.21_WAR_PMP
p	p	sF	22.04.21_WAR_PMP
p	p	sF	22.04.21_WAR_PMP
p	p	sF	22.04.21_WAR_PMP
p	p	sF	22.04.21_WAR_PMP
p	p	sF	22.04.21_WAR_PMP
p	p	sF	22.04.21_WAR_PMP
p	p	sF	22.04.21_WAR_PMP
p	p	sF	22.04.21_WAR_PMP
p	p	sF	22.04.21_WAR_PMP
p	p	sF	22.04.21_WAR_PMP
p	p	sF	22.04.21_WAR_PMP
p	p	sF	22.04.21_WAR_PMP
p	p	sF	22.04.21_WAR_PMP
p	p	sF	22.04.21_WAR_PMP
p	p	sF	22.04.21_WAR_PMP
p	p	sF	22.04.21_WAR_PMP
p	p	sF	22.04.21_WAR_PMP
p	p	sF	22.04.21_WAR_PMP
p	p	sF	22.04.21_WAR_PMP
p	p	sF	22.04.21_WAR_PMP
p	w	sF	22.04.21_WAR_PMP
w	p	sF	22.04.21_WAR_PMP
p	p	sF	22.04.21_WAR_PMP
p	p	sF	22.04.21_WAR_PMP
p	p	sF	22.04.21_WAR_PMP
p	p	sF	22.04.21_WAR_PMP
p	w	sF	22.04.21_WAR_PMP
fo	fo	sF	20.04.21_PVD_BTP
fo	fo	sF	20.04.21_PVD_BTP
fo	fo	sF	20.04.21_PVD_BTP
fo	fo	sF	20.04.21_PVD_BTP
fo	d	sF	20.04.21_PVD_BTP
d	d	sF	20.04.21_PVD_BTP
d	fo	sF	20.04.21_PVD_BTP
fo	fo	sF	20.04.21_PVD_BTP
fo	d	sF	20.04.21_PVD_BTP
d	d	sF	20.04.21_PVD_BTP
d	d	sF	20.04.21_PVD_BTP
d	d	sF	20.04.21_PVD_BTP
d	d	sF	20.04.21_PVD_BTP
d	fo	sF	20.04.21_PVD_BTP
fo	w	sF	06.05.21_WWA_SMC
w	fo	sF	06.05.21_WWA_SMC
fo	p	sF	06.05.21_WWA_SMC
p	p	sF	06.05.21_WWA_SMC
p	w	sF	06.05.21_WWA_SMC

## Sheet: ss_SOLO_transition_data
behavior 0	behavior 1	treat	session
fo	wf	ss	29.03.21_PVD_DON
fo	w	ss	28.03.21_PVD_BSP
w	w	ss	28.03.21_PVD_BSP
w	p	ss	26.04.21_JOH_WLP
p	p	ss	26.04.21_JOH_WLP
p	p	ss	26.04.21_JOH_WLP
p	p	ss	26.04.21_JOH_WLP
p	fo	ss	26.04.21_JOH_WLP
fo	p	ss	26.04.21_JOH_WLP
p	p	ss	26.04.21_JOH_WLP
p	p	ss	26.04.21_JOH_WLP
p	p	ss	26.04.21_JOH_WLP
p	p	ss	26.04.21_JOH_WLP
p	p	ss	26.04.21_JOH_WLP
p	p	ss	26.04.21_JOH_WLP
p	p	ss	26.04.21_JOH_WLP
p	p	ss	26.04.21_JOH_WLP
p	p	ss	26.04.21_JOH_WLP
p	p	ss	26.04.21_JOH_WLP
p	p	ss	26.04.21_JOH_WLP
p	p	ss	26.04.21_JOH_WLP
p	p	ss	26.04.21_JOH_WLP
p	p	ss	26.04.21_JOH_WLP
p	p	ss	26.04.21_JOH_WLP
p	p	ss	26.04.21_JOH_WLP
p	p	ss	26.04.21_JOH_WLP
p	p	ss	26.04.21_JOH_WLP
p	p	ss	26.04.21_JOH_WLP
p	p	ss	26.04.21_JOH_WLP
fo	fo	ss	19.04.21_RIV_BPD
fo	d	ss	19.04.21_RIV_BPD
d	d	ss	19.04.21_RIV_BPD
d	fo	ss	19.04.21_RIV_BPD
fo	d	ss	19.04.21_RIV_BPD
d	p	ss	19.04.21_RIV_BPD
p	w	ss	19.04.21_RIV_BPD
w	fo	ss	19.04.21_RIV_BPD
fo	w	ss	19.04.21_RIV_BPD
w	w	ss	19.04.21_RIV_BPD
w	p	ss	19.04.21_RIV_BPD
p	p	ss	19.04.21_RIV_BPD
p	p	ss	19.04.21_RIV_BPD
p	p	ss	19.04.21_RIV_BPD
p	p	ss	19.04.21_RIV_BPD
p	p	ss	19.04.21_RIV_BPD
p	p	ss	19.04.21_RIV_BPD
p	p	ss	19.04.21_RIV_BPD
p	p	ss	19.04.21_RIV_BPD
p	d	ss	19.04.21_RIV_BPD
d	d	ss	19.04.21_RIV_BPD
d	d	ss	19.04.21_RIV_BPD
d	d	ss	19.04.21_RIV_BPD
d	d	ss	19.04.21_RIV_BPD
d	d	ss	19.04.21_RIV_BPD
d	d	ss	19.04.21_RIV_BPD
d	d	ss	19.04.21_RIV_BPD
d	d	ss	19.04.21_RIV_BPD
d	d	ss	19.04.21_RIV_BPD
d	d	ss	19.04.21_RIV_BPD
d	d	ss	19.04.21_RIV_BPD
p	p	ss	06.05.21_WWA_SFM
p	fo	ss	06.05.21_WWA_SFM
fo	p	ss	06.05.21_WWA_SFM
p	fo	ss	06.05.21_WWA_SFM
fo	p	ss	06.05.21_WWA_SFM
p	p	ss	06.05.21_WWA_SFM
p	p	ss	06.05.21_WWA_SFM
p	p	ss	06.05.21_WWA_SFM
p	p	ss	06.05.21_WWA_SFM
p	p	ss	06.05.21_WWA_SFM
p	p	ss	06.05.21_WWA_SFM
p	p	ss	06.05.21_WWA_SFM
p	p	ss	06.05.21_WWA_SFM
p	p	ss	06.05.21_WWA_SFM
p	p	ss	06.05.21_WWA_SFM
p	p	ss	06.05.21_WWA_SFM
p	p	ss	06.05.21_WWA_SFM
p	p	ss	06.05.21_WWA_SFM
p	p	ss	06.05.21_WWA_SFM
p	p	ss	06.05.21_WWA_SFM
p	fo	ss	06.05.21_WWA_SFM
fo	p	ss	06.05.21_WWA_SFM
p	p	ss	06.05.21_WWA_SFM
p	p	ss	06.05.21_WWA_SFM
p	w	ss	06.05.21_WWA_SFM
w	fo	ss	06.05.21_WWA_SFM
fo	p	ss	06.05.21_WWA_SFM
p	fo	ss	06.05.21_WWA_SFM
fo	fo	ss	06.05.21_WWA_SFM
fo	p	ss	06.05.21_WWA_SFM
p	p	ss	06.05.21_WWA_SFM
p	p	ss	06.05.21_WWA_SFM
p	p	ss	06.05.21_WWA_SFM
p	fo	ss	06.05.21_WWA_SFM
fo	w	ss	06.05.21_WWA_SFM
w	fo	ss	06.05.21_WWA_SFM
w	w	ss	05.04.21_WWA_GM2
fo	p	ss	05.04.21_EGR_ADM
p	p	ss	05.04.21_EGR_ADM
p	w	ss	05.04.21_EGR_ADM
w	fo	ss	05.04.21_EGR_ADM
w	fo	ss	03.05.21_LIN_QCA

[truncated: 7 more sheets: avg.pair.EL, LF.pair.EL, Ls.pair.EL, sF.pair.EL, ss.pair.EL, sF.solo.EL, ss.solo.EL]
