# Supplementary material for: Social mates dynamically coordinate aggressive behavior to produce strategic territorial defense
Source: PLoS Comput Biol. 2025 Jan 24;21(1):e1012740. doi: 10.1371/journal.pcbi.1012740 (PMC11785317; doi:10.1371/journal.pcbi.1012740)
Supplement: S1 Code — Code necessary to recreate analyses in R. (R) [file pcbi.1012740.s008.R]

#### N.MOODY CHAP 2 - TERR STRATEGY ANALYSIS ##
#### load packages ####
library(network)
library(sna)
library(ggplot2)
library(GGally)
library(tidyverse)
library(ggpubr)
library(dplyr)
library(car)
library(qgraph)
library(Hmisc)
library(sand)
library(boot)
library(fitdistrplus)
library(stats4)
library(MASS)
library(assortnet)
library(signnet)
library(igraph)
library(dunn.test)


### load pair and solo count csv files ####
pair.count<-read.csv("Pair responders count data.csv")
summary(pair.count)
str(pair.count)

solo.count<-read.csv("Solo responders count data.csv")
summary(solo.count)
str(solo.count)

### Kruskal-Wallis Tests to determine if treatment affects first responder's latency ####
# solo responders are inherently the first responder
str(solo.count)
s.lat.kw<-kruskal.test(x=solo.count$lat.sec,g=solo.count$treat)
s.lat.kw
# for pair defense, subset the first responders (A) to look at just first responder latency
A.lat<-dplyr::filter(pair.count,responder.order=="A") 
str(A.lat)
lat.kw<-kruskal.test(x=A.lat$lat.sec,g=A.lat$treat)
lat.kw

dplyr::filter(A.lat,sex=="M") #N=22 male first responders -- excluding the 5 sessions where both sexes are "A" bc respond at same time
dplyr::filter(A.lat,sex=="F") #N=16 female first responders -- excluding the 5 sessions where both sexes are "A" bc respond at same time


# Fisher's Exact Test ####
# to determine if # of responders varies by drum length treatment - omnibus test ####
R<-as.table(rbind(c(5,14,1),c(19,12,12))) # create a table with the number of sessions for each length and response type
dimnames(R)<-list(response=c("solo","pair"),
                  length=c("long","short","avg"))
F1<-fisher.test(R)
F1

# post hoc pairwise fisher tests for length
# create a table with the number of sessions for each length and response type
lsR<-as.table(rbind(c(5,14),c(19,12))) # long vs short  
dimnames(lsR)<-list(response=c("solo","pair"),
                    length=c("long","short"))
F.lsR<-fisher.test(lsR) 
F.lsR #p-value = 0.02154

laR<-as.table(rbind(c(5,1),c(19,12))) # long vs average
dimnames(laR)<-list(response=c("solo","pair"),
                    length=c("long","avg"))
F.laR<-fisher.test(laR) 
F.laR #p-value = 0.3945

saR<-as.table(rbind(c(14,1),c(12,12))) # short vs average
dimnames(saR)<-list(response=c("solo","pair"),
                    length=c("short","avg"))
F.saR<-fisher.test(saR) 
F.saR #p-value = 0.006097


# Chi-squared goodness of fit test ####
# check for effect of sex on likelihood of being first (or only) responder ####
# 21 F (5+16) were responder A, 35 M (13+22) were responder A (combine solo + pair)
x<-c(35,21)
p<-c(.5,.5) # expected frequency 50/50 if no effect of sex
X2<-chisq.test(x=x,p=p)
X2


## Kruskal-Wallis Tests to determine if behavior frequency varies by treatment ####
######## solo responses #####
solo.count<-as_tibble(solo.count)
str(solo.count)

s.drum<-kruskal.test(A.no.drum~treat,data=solo.count)
s.drum #Kruskal-Wallis chi-squared =3.7262, df = 4, p-value = 0.4443

s.whinny<-kruskal.test(A.no.whin~treat,data=solo.count)
s.whinny #Kruskal-Wallis chi-squared =  4.3029, df = 4, p-value = 0.3666

s.pik<-kruskal.test(A.no.pik~treat,data=solo.count)
s.pik #Kruskal-Wallis chi-squared =3.4065, df = 4, p-value = 0.4922

solo.count$G.crest.sec ## all zeros, no test

s.wing<-kruskal.test(G.no.wing~treat,data=solo.count)
s.wing #Kruskal-Wallis chi-squared = 1.5, df = 4, p-value = 0.8266

s.fly<-kruskal.test(M.no.fly~treat,data=solo.count)
s.fly #Kruskal-Wallis chi-squared = 6.0325, df = 4, p-value = 0.1967

#trim the three treatments with fewer than 5 sessions and repeat the KW tests
solo.count2<-filter(solo.count,treat=="sF"|treat=="ss")
str(solo.count2)
unique(solo.count2$treat)

s.drum2<-kruskal.test(A.no.drum~treat,data=solo.count2)
s.drum2 #Kruskal-Wallis chi-squared = 1.8893, df = 1, p-value = 0.1693

s.whinny2<-kruskal.test(A.no.whin~treat,data=solo.count2)
s.whinny2 #Kruskal-Wallis chi-squared = 0.45139, df = 1, p-value = 0.5017

s.pik2<-kruskal.test(A.no.pik~treat,data=solo.count2)
s.pik2 #Kruskal-Wallis chi-squared = 0.25107, df = 1, p-value = 0.6163

solo.count2$G.crest.sec ## all zeros, no test

s.wing2<-kruskal.test(G.no.wing~treat,data=solo.count2)
s.wing2 #Kruskal-Wallis chi-squared = 0.75, df = 1, p-value = 0.3865

s.fly2<-kruskal.test(M.no.fly~treat,data=solo.count2)
s.fly2 #Kruskal-Wallis chi-squared = 1.7885, df = 1, p-value = 0.1811

########## pair responses ######
pair.count2<-as_tibble(pair.count)
unique(pair.count2$treat)

pair.count.F<-dplyr::filter(pair.count2,sex=="F")
pair.count.M<-dplyr::filter(pair.count2,sex=="M")

#female behaviors ###
F.drum<-kruskal.test(A.no.drum~treat,data=pair.count.F)
F.drum #Kruskal-Wallis chi-squared = 4.764, df = 4, p-value = 0.3124

F.whinny<-kruskal.test(A.no.whin~treat,data=pair.count.F)
F.whinny #Kruskal-Wallis chi-squared = 1.5895, df = 4, p-value = 0.8107

F.pik<-kruskal.test(A.no.pik~treat,data=pair.count.F)
F.pik #Kruskal-Wallis chi-squared = 1.7492, df = 4, p-value = 0.7818

F.wing<-kruskal.test(G.no.wing~treat,data=pair.count.F)
F.wing #Kruskal-Wallis chi-squared = 3.3, df = 4, p-value = 0.5089

F.fly<-kruskal.test(M.no.fly~treat,data=pair.count.F)
F.fly #Kruskal-Wallis chi-squared =5.4092, df = 4, p-value = 0.2478

# male behaviors ###
M.drum<-kruskal.test(A.no.drum~treat,data=pair.count.M)
M.drum #Kruskal-Wallis chi-squared =  0.57837, df = 4, p-value = 0.9654

M.whinny<-kruskal.test(A.no.whin~treat,data=pair.count.M)
M.whinny #Kruskal-Wallis chi-squared = 7.6023, df = 4, p-value = 0.1073

M.pik<-kruskal.test(A.no.pik~treat,data=pair.count.M)
M.pik #Kruskal-Wallis chi-squared = 2.5145, df = 4, p-value = 0.642

M.crest<-kruskal.test(G.crest.sec~treat,data=pair.count.M)
M.crest #Kruskal-Wallis chi-squared = 2.1357, df = 4, p-value = 0.7108

M.wing<-kruskal.test(G.no.wing~treat,data=pair.count.M)
M.wing #Kruskal-Wallis chi-squared = 11.807, df = 4, p-value = 0.01884
M.wing.wil<-pairwise.wilcox.test(pair.count.M$G.no.wing,pair.count.M$treat,p.adjust.method="holm")
M.wing.wil # no significant pairwise comparisons

M.fly<-kruskal.test(M.no.fly~treat,data=pair.count.M)
M.fly #Kruskal-Wallis chi-squared = 9.8512, df = 4, p-value = 0.04301
#POST HOC test
ph.M.fly<-pairwise.wilcox.test(pair.count.M$M.no.fly,pair.count.M$treat,p.adjust.method="holm")
ph.M.fly # no significant pairwise comparisons


#####
#####
########### Creating territorial strategy networks ##########
# need to use the reformatted data file such that... 
# each row represents a single session
# behaviors for pair responses are named with the sex 
# columns of counts should follow these conventions: 
# d.F = female drums, d.M = male drums
# w.F & w.M = whinny calls
# p.F & p.M = pik calls
# c.M = crest raise (male only)
# wf.F & wf.M = wing flares
# f.F & f.M = flyovers
### code for one iteration of this process (average treatment, pair response) is included below
### the same procedure was used for each treatment


pair.count.reformatted<-read.csv("Pair count data_reformatted.csv")
pair.count.reformatted

# separate pair counts by treatment ####
avg.count<-dplyr::filter(pair.count.reformatted,treat=="avg") # N=12
LF.count<-dplyr::filter(pair.count.reformatted,treat=="LF") # N=10
Ls.count<-dplyr::filter(pair.count.reformatted,treat=="Ls") #N=9
ss.count<-dplyr::filter(pair.count.reformatted,treat=="ss") #N=7
sF.count<-dplyr::filter(pair.count.reformatted,treat=="sF") #N=5 


#### PAIR RESPONSE NETWORK -- AVG TREATMENT ####
###### RANDOM NULL EXPECTATION ####
# 1) check observed distribution for each behavior count ####

### d.F and wf.F are all zeros in avg pair response so will remain all zeros in null simulated count data ###
print(avg.count$d.F)
print(avg.count$wf.F)

## first fit a binomial and poission distribution for each behavior, then compare AIC (lower=better fit)
wF.NB<-fitdistr(avg.count$w.F,densfun="negative binomial")
wF.Pois<-fitdistr(avg.count$w.F,densfun="poisson")
AIC(wF.NB) # = 43.3 == better fit
AIC(wF.Pois) # = 45.4
pF.NB<-fitdistr(avg.count$p.F,densfun="negative binomial")
pF.Pois<-fitdistr(avg.count$p.F,densfun="poisson")
AIC(pF.NB) # = 126.3073 == better fit
AIC(pF.Pois) # = 2312.37
fF.NB<-fitdistr(avg.count$f.F,densfun="negative binomial")
fF.Pois<-fitdistr(avg.count$f.F,densfun="poisson")
AIC(fF.NB) # = 70.2 == better fit
AIC(fF.Pois) # = 92.2
dM.NB<-fitdistr(avg.count$d.M,densfun="negative binomial")
dM.Pois<-fitdistr(avg.count$d.M,densfun="poisson")
AIC(dM.NB) # = 47.3 == better fit
AIC(dM.Pois) # = 150.3
wM.NB<-fitdistr(avg.count$w.M,densfun="negative binomial")
wM.Pois<-fitdistr(avg.count$w.M,densfun="poisson")
AIC(wM.NB) # = 26.8 == better fit
AIC(wM.Pois) # = 33.1
pM.NB<-fitdistr(avg.count$p.M,densfun="negative binomial")
pM.Pois<-fitdistr(avg.count$p.M,densfun="poisson")
AIC(pM.NB) # = 82.68 == better fit
AIC(pM.Pois) # = 1032.773
cM.NB<-fitdistr(avg.count$c.M,densfun="negative binomial")
cM.Pois<-fitdistr(avg.count$c.M,densfun="poisson")
AIC(cM.NB) # = 95.94419 == better fit
AIC(cM.Pois) # = 1831.091
wfM.NB<-fitdistr(avg.count$wf.M,densfun="negative binomial")
wfM.Pois<-fitdistr(avg.count$wf.M,densfun="poisson")
AIC(wfM.NB) # = 16.11668 == better fit
AIC(wfM.Pois) # = 25.14501
fM.NB<-fitdistr(avg.count$f.M,densfun="negative binomial")
fM.Pois<-fitdistr(avg.count$f.M,densfun="poisson")
AIC(fM.NB) # = 75.2 == better fit
AIC(fM.Pois) # = 81.3
# 2) generate null simulated count distributions (n=10000) using parameters from observed response to treatment####
ncount=10000
avg.null.dF<-numeric(length=ncount) ## make numeric object of 10000 zeros
avg.null.wfF<-numeric(length=ncount) ## make numeric object of 10000 zeros
avg.null.wF<-rnbinom(n=ncount,size=wF.NB$estimate[1],mu=wF.NB$estimate[2]) 
avg.null.pF<-rnbinom(n=ncount,size=pF.NB$estimate[1],mu=pF.NB$estimate[2]) 
avg.null.fF<-rnbinom(n=ncount,size=fF.NB$estimate[1],mu=fF.NB$estimate[2]) 
avg.null.dM<-rnbinom(n=ncount,size=dM.NB$estimate[1],mu=dM.NB$estimate[2]) 
avg.null.wM<-rnbinom(n=ncount,size=wM.NB$estimate[1],mu=wM.NB$estimate[2]) 
avg.null.pM<-rnbinom(n=ncount,size=pM.NB$estimate[1],mu=pM.NB$estimate[2]) 
avg.null.cM<-rnbinom(n=ncount,size=cM.NB$estimate[1],mu=cM.NB$estimate[2]) 
avg.null.wfM<-rnbinom(n=ncount,size=wfM.NB$estimate[1],mu=wfM.NB$estimate[2]) 
avg.null.fM<-rnbinom(n=ncount,size=fM.NB$estimate[1],mu=fM.NB$estimate[2]) 
# 3) create full null simulated count data set for each behavior #####
# create empty matrix of correct size with columns named for simulated counts of behavior ###
avg.null.full<-matrix(nrow=ncount,ncol=11,
                      dimnames=list(c(),
                                    c("d.F","w.F","p.F","wf.F","f.F","d.M","w.M","p.M","c.M","wf.M","f.M")))
avg.null.full[,1]<-avg.null.dF # populate column 1 with null simulated d.F sample from step 2
avg.null.full[,2]<-avg.null.wF # etc
avg.null.full[,3]<-avg.null.pF
avg.null.full[,4]<-avg.null.wfF
avg.null.full[,5]<-avg.null.fF
avg.null.full[,6]<-avg.null.dM
avg.null.full[,7]<-avg.null.wM
avg.null.full[,8]<-avg.null.pM
avg.null.full[,9]<-avg.null.cM
avg.null.full[,10]<-avg.null.wfM
avg.null.full[,11]<-avg.null.fM
summary(avg.null.full) 
str(avg.null.full)

#save simulated/null distribution to csv for future reference
write.csv(avg.null.full,"pair.avg.null.count.csv") 
#load simulated/null data
avg.null.full<-read.csv("pair.avg.null.count.csv")
### result = one large matrix of null behavior counts for average treatment pair response

# 4) bootstrap RANDOM correlation coefficients for each behavior pair to create null expectations for each correlation ####
avg.null.full<-as_tibble(avg.null.full)
avg.null.full<-avg.null.full[-c(1)]
nboot=10000
avg.null.pair.corr<-matrix(nrow=nboot,ncol=55, #columns will be named for each behavior pair
                           dimnames=list(c(), 
                                         c("d.F-w.F","d.F-p.F","d.F-wf.F","d.F-f.F","d.F-d.M","d.F-w.M","d.F-p.M","d.F-c.M","d.F-wf.M","d.F-f.M",
                                           "w.F-p.F","w.F-wf.F","w.F-f.F","w.F-d.M","w.F-w.M","w.F-p.M","w.F-c.M","w.F-wf.M","w.F-f.M",
                                           "p.F-wf.F","p.F-f.F","p.F-d.M","p.F-w.M","p.F-p.M","p.F-c.M","p.F-wf.M","p.F-f.M",
                                           "wf.F-f.F","wf.F-d.M","wf.F-w.M","wf.F-p.M","wf.F-c.M","wf.F-wf.M","wf.F-f.M",
                                           "f.F-d.M","f.F-w.M","f.F-p.M","f.F-c.M","f.F-wf.M","f.F-f.M",
                                           "d.M-w.M","d.M-p.M","d.M-c.M","d.M-wf.M","d.M-f.M",
                                           "w.M-p.M","w.M-c.M","w.M-wf.M","w.M-f.M",
                                           "p.M-c.M","p.M-wf.M","p.M-f.M",
                                           "c.M-wf.M","c.M-f.M",
                                           "wf.M-f.M")))
str(avg.null.pair.corr)
for (i in 1:nboot) {
  
  samp<-slice_sample(avg.null.full,n=100,replace=T) ## random sampling of rows
  sampcorr<-rcorr(as.matrix(samp),type=c("spearman")) # convert to matrix, calc correlation
  sampR<-sampcorr$r # subset just correlation coefficients (not p values)
  
  avg.null.pair.corr[i,1]<-sampR[1,2]
  avg.null.pair.corr[i,2]<-sampR[1,3]
  avg.null.pair.corr[i,3]<-sampR[1,4]
  avg.null.pair.corr[i,4]<-sampR[1,5]
  avg.null.pair.corr[i,5]<-sampR[1,6]
  avg.null.pair.corr[i,6]<-sampR[1,7]
  avg.null.pair.corr[i,7]<-sampR[1,8]
  avg.null.pair.corr[i,8]<-sampR[1,9]
  avg.null.pair.corr[i,9]<-sampR[1,10]
  avg.null.pair.corr[i,10]<-sampR[1,11]
  avg.null.pair.corr[i,11]<-sampR[2,3]
  avg.null.pair.corr[i,12]<-sampR[2,4]
  avg.null.pair.corr[i,13]<-sampR[2,5]
  avg.null.pair.corr[i,14]<-sampR[2,6]
  avg.null.pair.corr[i,15]<-sampR[2,7]
  avg.null.pair.corr[i,16]<-sampR[2,8]
  avg.null.pair.corr[i,17]<-sampR[2,9]
  avg.null.pair.corr[i,18]<-sampR[2,10]
  avg.null.pair.corr[i,19]<-sampR[2,11]
  avg.null.pair.corr[i,20]<-sampR[3,4]
  avg.null.pair.corr[i,21]<-sampR[3,5]
  avg.null.pair.corr[i,22]<-sampR[3,6]
  avg.null.pair.corr[i,23]<-sampR[3,7]
  avg.null.pair.corr[i,24]<-sampR[3,8]
  avg.null.pair.corr[i,25]<-sampR[3,9]
  avg.null.pair.corr[i,26]<-sampR[3,10]
  avg.null.pair.corr[i,27]<-sampR[3,11]
  avg.null.pair.corr[i,28]<-sampR[4,5]
  avg.null.pair.corr[i,29]<-sampR[4,6]
  avg.null.pair.corr[i,30]<-sampR[4,7]
  avg.null.pair.corr[i,31]<-sampR[4,8]
  avg.null.pair.corr[i,32]<-sampR[4,9]
  avg.null.pair.corr[i,33]<-sampR[4,10]
  avg.null.pair.corr[i,34]<-sampR[4,11]
  avg.null.pair.corr[i,35]<-sampR[5,6]
  avg.null.pair.corr[i,36]<-sampR[5,7]
  avg.null.pair.corr[i,37]<-sampR[5,8]
  avg.null.pair.corr[i,38]<-sampR[5,9]
  avg.null.pair.corr[i,39]<-sampR[5,10]
  avg.null.pair.corr[i,40]<-sampR[5,11]
  avg.null.pair.corr[i,41]<-sampR[6,7]
  avg.null.pair.corr[i,42]<-sampR[6,8]
  avg.null.pair.corr[i,43]<-sampR[6,9]
  avg.null.pair.corr[i,44]<-sampR[6,10]
  avg.null.pair.corr[i,45]<-sampR[6,11]
  avg.null.pair.corr[i,46]<-sampR[7,8]
  avg.null.pair.corr[i,47]<-sampR[7,9]
  avg.null.pair.corr[i,48]<-sampR[7,10]
  avg.null.pair.corr[i,49]<-sampR[7,11]
  avg.null.pair.corr[i,50]<-sampR[8,9]
  avg.null.pair.corr[i,51]<-sampR[8,10]
  avg.null.pair.corr[i,52]<-sampR[8,11]
  avg.null.pair.corr[i,53]<-sampR[9,10]
  avg.null.pair.corr[i,54]<-sampR[9,11]
  avg.null.pair.corr[i,55]<-sampR[10,11]
}
summary(avg.null.pair.corr)
# null expectation of correlation coefficients between each behavior if performance is random

#### OBSERVED/EXPERIMENTAL CORRELATIONS ####
## 5) load experimental count data ####
pair.avg.count<-as_tibble(avg.count) 
pair.avg<-pair.avg.count %>% dplyr::select(d.F:f.M) # select only the counts
pair.avg #d.f & wf.F == 0 
# run correlation analysis on observed responses 
pair.avg.rcorr<-rcorr(as.matrix(pair.avg),type=c("spearman"))
pair.avg.rcorr$r #observed correlation coefficients for each behavior pair
# create vector of experimental corr coefficients
pair.avg.corr.observed<-matrix(nrow=1,ncol=55, #columns will be named for each behavior pair
                               dimnames=list(c(), 
                                             c("d.F-w.F","d.F-p.F","d.F-wf.F","d.F-f.F","d.F-d.M","d.F-w.M","d.F-p.M","d.F-c.M","d.F-wf.M","d.F-f.M",
                                               "w.F-p.F","w.F-wf.F","w.F-f.F","w.F-d.M","w.F-w.M","w.F-p.M","w.F-c.M","w.F-wf.M","w.F-f.M",
                                               "p.F-wf.F","p.F-f.F","p.F-d.M","p.F-w.M","p.F-p.M","p.F-c.M","p.F-wf.M","p.F-f.M",
                                               "wf.F-f.F","wf.F-d.M","wf.F-w.M","wf.F-p.M","wf.F-c.M","wf.F-wf.M","wf.F-f.M",
                                               "f.F-d.M","f.F-w.M","f.F-p.M","f.F-c.M","f.F-wf.M","f.F-f.M",
                                               "d.M-w.M","d.M-p.M","d.M-c.M","d.M-wf.M","d.M-f.M",
                                               "w.M-p.M","w.M-c.M","w.M-wf.M","w.M-f.M",
                                               "p.M-c.M","p.M-wf.M","p.M-f.M",
                                               "c.M-wf.M","c.M-f.M",
                                               "wf.M-f.M")))
pair.avg.corr.observed[1,]<-c(pair.avg.rcorr$r[1,2],pair.avg.rcorr$r[1,3],pair.avg.rcorr$r[1,4],pair.avg.rcorr$r[1,5],pair.avg.rcorr$r[1,6],pair.avg.rcorr$r[1,7],pair.avg.rcorr$r[1,8],pair.avg.rcorr$r[1,9],pair.avg.rcorr$r[1,10],pair.avg.rcorr$r[1,11],
                              pair.avg.rcorr$r[2,3],pair.avg.rcorr$r[2,4],pair.avg.rcorr$r[2,5],pair.avg.rcorr$r[2,6],pair.avg.rcorr$r[2,7],pair.avg.rcorr$r[2,8],pair.avg.rcorr$r[2,9],pair.avg.rcorr$r[2,10],pair.avg.rcorr$r[2,11],
                              pair.avg.rcorr$r[3,4],pair.avg.rcorr$r[3,5],pair.avg.rcorr$r[3,6],pair.avg.rcorr$r[3,7],pair.avg.rcorr$r[3,8],pair.avg.rcorr$r[3,9],pair.avg.rcorr$r[3,10],pair.avg.rcorr$r[3,11],
                              pair.avg.rcorr$r[4,5],pair.avg.rcorr$r[4,6],pair.avg.rcorr$r[4,7],pair.avg.rcorr$r[4,8],pair.avg.rcorr$r[4,9],pair.avg.rcorr$r[4,10],pair.avg.rcorr$r[4,11],
                              pair.avg.rcorr$r[5,6],pair.avg.rcorr$r[5,7],pair.avg.rcorr$r[5,8],pair.avg.rcorr$r[5,9],pair.avg.rcorr$r[5,10],pair.avg.rcorr$r[5,11],
                              pair.avg.rcorr$r[6,7],pair.avg.rcorr$r[6,8],pair.avg.rcorr$r[6,9],pair.avg.rcorr$r[6,10],pair.avg.rcorr$r[6,11],
                              pair.avg.rcorr$r[7,8],pair.avg.rcorr$r[7,9],pair.avg.rcorr$r[7,10],pair.avg.rcorr$r[7,11],
                              pair.avg.rcorr$r[8,9],pair.avg.rcorr$r[8,10],pair.avg.rcorr$r[8,11],
                              pair.avg.rcorr$r[9,10],pair.avg.rcorr$r[9,11],
                              pair.avg.rcorr$r[10,11])

pair.avg.corr.observed

write.csv(pair.avg.corr.observed,"avg pair corr coefficients.csv") #save actual correlation coefficents
avg.pair.corr<-read.csv("avg pair corr coefficients.csv")


## 6) manually calculate p values for each correlation, comparing to RANDOM null dist for appropriate treatment ####

avg.null.pair.corr<-as_tibble(avg.null.pair.corr)

# the line below is run repeatedly by replacing the behavior pair in '' with the correlation of interest
# then replace the numerical value with the observed correlation coefficient for that behavior pair
# then swap the directionality of the >= or <= such that you are testing for the percent of values more extreme than the observed value
# if the observed value is positive use >= , if the observed value is negative use <=
p = length(which(avg.null.pair.corr$'wf.M-f.M' >= 0.133982451)) / length(avg.null.pair.corr$'wf.M-f.M') 
p # observed correlations are non-random and signficant if p is less than or equal to 0.025
# when a correlation is significant, record the p value as well as the correlation coefficient in a new csv file
# the corr coefficient is the EDGE WEIGHT (the strength of the observed correlation) 

#### SPECTRAL CLUSTERING - to determine tactics #### 
# clustering for average treatment group #### 
# create an edgelist (EL) .csv file containing all significant behavior correlations 
# V1 = behavior 1; V2 = behavior 2; weight = observed significant correlation coefficient 
avg.EL.full<-as.matrix(read.csv("avg.pair.EL.csv"))
avg.EL<-avg.EL.full[,1:2]
ig.avg.EL<-graph_from_edgelist(avg.EL, directed=FALSE) #create igraph object from edgelist 
ig.avg.EL<-set_edge_attr(ig.avg.EL,"weight",value=(as.numeric(avg.EL.full[,3])))

plot(ig.avg.EL)
V(ig.avg.EL)$name


## create adjacency matrix (A) for calculating Laplacian matrix ####
adj.avg<-as_adjacency_matrix(ig.avg.EL,attr="weight") #create adj matrix with weights for values
adj.avg
## create degree matrix (D) for calculating laplacian matrix ####
deg.avg<-matrix(nrow=9,ncol=9) #create blank degree matrix of same size as A 
#fill diagonal of deg matrix with sum of absolute value of each row in adj matrix (A)
deg.avg[1,1]<-sum(abs(adj.avg[,1])) 
deg.avg[2,2]<-sum(abs(adj.avg[,2]))
deg.avg[3,3]<-sum(abs(adj.avg[,3]))
deg.avg[4,4]<-sum(abs(adj.avg[,4]))
deg.avg[5,5]<-sum(abs(adj.avg[,5]))
deg.avg[6,6]<-sum(abs(adj.avg[,6]))
deg.avg[7,7]<-sum(abs(adj.avg[,7]))
deg.avg[8,8]<-sum(abs(adj.avg[,8]))
deg.avg[9,9]<-sum(abs(adj.avg[,9]))
deg.avg[is.na(deg.avg)]<-0 # replace NAs with zero 
deg.avg
#weighted signed laplacian -- manually calculated as D-A ####
lap.avg.w<-deg.avg-adj.avg 
lap.avg.w
#eigendecomposition ####
avg.eigen<-eigen(lap.avg.w)
avg.eigen #lowest eigenvalue is eigenvalue 1 (outputted by R in the opposite order)
## 
plot(avg.eigen$values) #used for eigengap heuristic 
## eigengap heuristic wants to maximize smallest eigenvalues and look for a large jump away from zero

avg.eigenval1<-avg.eigen$values[9] #EV1 = 0.0553011
avg.eigenvec1<-avg.eigen$vectors[,9] # split behaviors/nodes based on where they fall with respect to zero
plot(avg.eigenvec1) #clustered nodes are 1,2,3,6,9 (w.F,d.M,p.F,f.M,c.M) and 4,5,7,8 (w.M,p.M,f.F,wf.M)

avg.eigenval2<-avg.eigen$values[8] #EV2 = 0.2847739
avg.eigenvec2<-avg.eigen$vectors[,8]
plot(avg.eigenvec2) #clustered nodes are 1,2,4 (w.F,d.M,w.M) vs 3,5,6,7,8,9 (p.F,p.M,f.M,f.F,wf.M,c.M)

avg.eigenval3<-avg.eigen$values[7] #EV3 = 0.3475982
avg.eigenvec3<-avg.eigen$vectors[,7]
plot(avg.eigenvec3) #clustered nodes are 3,9 (p.F,c.M) vs everything else

plot(avg.eigenvec1,avg.eigenvec2) # this is the positioning in eigenspace for the final networks 

## add the eigenvalues as x,y coordinates to the igraph object
plot(ig.avg.EL)
V(ig.avg.EL)$name

ig.avg.EL<-set_vertex_attr(ig.avg.EL,"x",value=avg.eigenvec1)
ig.avg.EL<-set_vertex_attr(ig.avg.EL,"y",value=avg.eigenvec2)

plot.igraph(ig.avg.EL)

V(ig.avg.EL)$name
V(ig.avg.EL)$x
V(ig.avg.EL)$y


# separate solo counts by treatment ####
sFsolo.count<-dplyr::filter(solo.count2,treat=="sF") # N=6
sssolo.count<-dplyr::filter(solo.count2,treat=="ss") # N=8

#### SOLO RESPONSE NETWORK -- ss TREATMENT ####
###### RANDOM NULL EXPECTATION ####
# 1) check observed distribution for each behavior count ####
str(sssolo.count)
summary(sssolo.count)
### crest is all zeros in sF solo  response so will remain all zeros in null count data ###
print(sssolo.count$G.crest.sec)

## first fit a binomial and poission distribution for ea beh, then compare AIC (lower=better fit)
ssd.NB<-fitdistr(sssolo.count$A.no.drum,densfun="negative binomial")
ssd.Pois<-fitdistr(sssolo.count$A.no.drum,densfun="poisson")
AIC(ssd.NB) # = 18.68968 == better fit
AIC(ssd.Pois) # = 68.94028
ssw.NB<-fitdistr(sssolo.count$A.no.whin,densfun="negative binomial")
ssw.Pois<-fitdistr(sssolo.count$A.no.whin,densfun="poisson")
AIC(ssw.NB) # = 26.07114 
AIC(ssw.Pois) # = 24.01124 == better fit
ssp.NB<-fitdistr(sssolo.count$A.no.pik,densfun="negative binomial")
ssp.Pois<-fitdistr(sssolo.count$A.no.pik,densfun="poisson")
AIC(ssp.NB) # = 46.556 == better fit
AIC(ssp.Pois) # = 140.5489
sswf.NB<-fitdistr(sssolo.count$G.no.wing,densfun="negative binomial")
sswf.Pois<-fitdistr(sssolo.count$G.no.wing,densfun="poisson")
AIC(sswf.NB) # = 10.16013 
AIC(sswf.Pois) # = 8.158883 == better fit
ssf.NB<-fitdistr(sssolo.count$M.no.fly,densfun="negative binomial")
ssf.Pois<-fitdistr(sssolo.count$M.no.fly,densfun="poisson")
AIC(ssf.NB) # = 35.63689  == better fit
AIC(ssf.Pois) # = 37.75812

# 2) generate null count distributions (n=10000) using parameters from observed response to treatment####
ncount=10000
sssolo.null.c<-numeric(length=ncount) ## make numeric object of 10000 zeros

sssolo.null.d<-rnbinom(n=ncount,size=ssd.NB$estimate[1],mu=ssd.NB$estimate[2]) 
sssolo.null.w<-rpois(n=ncount,lambda=ssw.Pois$estimate) 
sssolo.null.p<-rnbinom(n=ncount,size=ssp.NB$estimate[1],mu=ssp.NB$estimate[2]) 
sssolo.null.wf<-rpois(n=ncount,lambda=sswf.Pois$estimate) 
sssolo.null.f<-rnbinom(n=ncount,size=ssf.NB$estimate[1],mu=ssf.NB$estimate[2]) 

# 3) create full RANDOM null count data set for each behavior #####
# create empty matrix of correct size with columns named for null counts of behavior ###
sssolo.null.full<-matrix(nrow=ncount,ncol=6,
                         dimnames=list(c(),
                                       c("d","w","p","c","wf","f")))
sssolo.null.full[,1]<-sssolo.null.d # populate column 1 with null d.F sample from step 2
sssolo.null.full[,2]<-sssolo.null.w # etc
sssolo.null.full[,3]<-sssolo.null.p
sssolo.null.full[,4]<-sssolo.null.c
sssolo.null.full[,5]<-sssolo.null.wf
sssolo.null.full[,6]<-sssolo.null.f

summary(sssolo.null.full) 
str(sssolo.null.full)
write.csv(sssolo.null.full,"sssolo.null.count.csv")
sssolo.null.full<-read.csv("sssolo.null.count.csv")
### result = one large matrix of null behavior counts for average treatment pair response

# 4) bootstrap RANDOM correlation coefficients for ea beh pair to create null expectations for each correlation ####
sssolo.null.full<-as_tibble(sssolo.null.full)
sssolo.null.full<-sssolo.null.full[-c(1)]
nboot=10000
sssolo.null.corr<-matrix(nrow=nboot,ncol=15, #columns will be named for each behavior pair
                         dimnames=list(c(), 
                                       c("d-w","d-p","d-c","d-wf","d-f",
                                         "w-p","w-c","w-wf","w-f",
                                         "p-c","p-wf","p-f",
                                         "c-wf","c-f",
                                         "wf-f")))

str(sssolo.null.corr)
for (i in 1:nboot) {
  
  samp<-slice_sample(sssolo.null.full,n=100,replace=T) ## random sampling of rows, N=treatment
  sampcorr<-rcorr(as.matrix(samp),type=c("spearman")) # convert to matrix, calc correlation
  sampR<-sampcorr$r # subset just correlation coefficients (not p values)
  
  sssolo.null.corr[i,1]<-sampR[1,2]
  sssolo.null.corr[i,2]<-sampR[1,3]
  sssolo.null.corr[i,3]<-sampR[1,4]
  sssolo.null.corr[i,4]<-sampR[1,5]
  sssolo.null.corr[i,5]<-sampR[1,6]
  sssolo.null.corr[i,6]<-sampR[2,3]
  sssolo.null.corr[i,7]<-sampR[2,4]
  sssolo.null.corr[i,8]<-sampR[2,5]
  sssolo.null.corr[i,9]<-sampR[2,6]
  sssolo.null.corr[i,10]<-sampR[3,4]
  sssolo.null.corr[i,11]<-sampR[3,5]
  sssolo.null.corr[i,12]<-sampR[3,6]
  sssolo.null.corr[i,13]<-sampR[4,5]
  sssolo.null.corr[i,14]<-sampR[4,6]
  sssolo.null.corr[i,15]<-sampR[5,6]
}

summary(sssolo.null.corr)

#### OBSERVED/EXPERIMENTAL CORRELATIONS ####
## 5) load experimental count data ####
str(sssolo.count)
sssolo<-sssolo.count %>% dplyr::select(A.no.drum:M.no.fly) # select only the counts
sssolo #c == 0 
# run correlation analysis on observed responses 
sssolo.rcorr<-rcorr(as.matrix(sssolo),type=c("spearman"))
sssolo.rcorr$r #observed correlation coefficients for each behavior pair
# create vector of experimental corr coefficients
sssolo.cor.vec<-matrix(nrow=1,ncol=15,
                       dimnames=list(c(),
                                     c("d-w","d-p","d-c","d-wf","d-f","w-p","w-c","w-wf",
                                       "w-f","p-c","p-wf","p-f","c-wf","c-f","wf-f")))

sssolo.cor.vec[1,]<-c(sssolo.rcorr$r[1,2],sssolo.rcorr$r[1,3],sssolo.rcorr$r[1,4],sssolo.rcorr$r[1,5],sssolo.rcorr$r[1,6],
                      sssolo.rcorr$r[2,3],sssolo.rcorr$r[2,4],sssolo.rcorr$r[2,5],sssolo.rcorr$r[2,6],
                      sssolo.rcorr$r[3,4],sssolo.rcorr$r[3,5],sssolo.rcorr$r[3,6],
                      sssolo.rcorr$r[4,5],sssolo.rcorr$r[4,6],
                      sssolo.rcorr$r[5,6])

sssolo.cor.vec


write.csv(sssolo.cor.vec,"sssolo corr coefficients.csv")
sssolo.corr<-read.csv("sssolo corr coefficients.csv")

## 6) manually calculate p values for each correlation, comparing to RANDOM null dist for appropriate treatment ####

sssolo.null.corr<-as_tibble(sssolo.null.corr)

# the line below is run repeatedly by replacing the behavior pair in '' with the correlation of interest
# then replace the numerical value with the observed correlation coefficient for that behavior pair
# then swap the directionality of the >= or <= such that you are testing for the percent of values more extreme than the observed value
# if the observed value is positive use >= , if the observed value is negative use <=
p = (length(which(sssolo.null.corr$'wf-f' <= -0.17574991)) / 10000) 
p # observed correlations are non-random and signficant if p is less than or equal to 0.025
# when a correlation is significant, record the p value as well as the correlation coefficient in a new csv file
# the corr coefficient is the EDGE WEIGHT (the strength of the observed correlation) 

#### SPECTRAL CLUSTERING - to determine tactics #### 
# clustering for ss treatment group #### 
# create an edgelist (EL) .csv file containing all significant behavior correlations 
# V1 = behavior 1; V2 = behavior 2; weight = observed correlation coefficent 
sssolo.EL.full<-as.matrix(read.csv("ss.solo.EL.csv"))
sssolo.EL<-sssolo.EL.full[,1:2]
ig.sssolo.EL<-graph_from_edgelist(sssolo.EL, directed=FALSE) #create igraph object from edgelist 
ig.sssolo.EL<-set_edge_attr(ig.sssolo.EL,"weight",value=(as.numeric(sssolo.EL.full[,3])))

plot(ig.sssolo.EL)
V(ig.sssolo.EL)$name

## create adjacency matrix (A) for calculating Laplacian matrix ####
adj.sssolo<-as_adjacency_matrix(ig.sssolo.EL,attr="weight") #create adj matrix with weights for values
adj.sssolo
## create degree matrix (D) for calculating laplacian matrix ####
deg.sssolo<-matrix(nrow=5,ncol=5) #create blank degree matrix of same size
#fill diagonal of deg matrix with sum of abs val of each row in adj matrix
deg.sssolo[1,1]<-sum(abs(adj.sssolo[,1])) 
deg.sssolo[2,2]<-sum(abs(adj.sssolo[,2]))
deg.sssolo[3,3]<-sum(abs(adj.sssolo[,3]))
deg.sssolo[4,4]<-sum(abs(adj.sssolo[,4]))
deg.sssolo[5,5]<-sum(abs(adj.sssolo[,5]))
deg.sssolo[is.na(deg.sssolo)]<-0 # replace NA with zero 
deg.sssolo
#weighted signed laplacian -- manually calculated as D-A ####
lap.sssolo.w<-deg.sssolo-adj.sssolo 
lap.sssolo.w
#eigendecomposition ####
sssolo.eigen<-eigen(lap.sssolo.w)
sssolo.eigen #lowest eigenvalue is eigenvalue 1 (outputted by R in the opposite order)

plot(sssolo.eigen$values) #cluster on one eigenvector

## 
sssolo.eigenval1<-sssolo.eigen$values[5] #EV1 = 3.996803e-15
sssolo.eigenvec1<-sssolo.eigen$vectors[,5] # split behaviors/nodes based on where they fall with respect to zero
plot(sssolo.eigenvec1) #clustered nodes are 1,2,34 (d,w,p,f) vs 5 (wf)

## add the eigenvalues as x,y coordinates to the igraph object
plot(ig.sssolo.EL)
V(ig.sssolo.EL)$name

ig.sssolo.EL<-set_vertex_attr(ig.sssolo.EL,"x",value=sssolo.eigenvec1)
plot.igraph(ig.sssolo.EL)

V(ig.sssolo.EL)$name
V(ig.sssolo.EL)$x


#### code to permute and plot behavioral sequence data ####
#Load required packages
library('sand')
library('igraph')
library('sna')
library('diagram')
set.seed(123456) #sets your random number generator so results are the same every time you run the code

#load data #####
avg_data<-read.csv("avg_pair_transition_data.csv")
avg_data
#inspect data
head(avg_data)
str(avg_data)
#remove the last three columns (STI descriptors)
avg_data<-avg_data[-c(3)]
head(avg_data)
#the resulting dataset should have only 2 columns.

#generate the observed adjacency matrix
avg_graph<-graph.data.frame(avg_data,directed = T)
avg_graph
V(avg_graph) #list vertices
avg_adjacency.matrix<-as_adjacency_matrix(avg_graph,sparse=F)
#check that this is a matrix with the same number of rows and columns as possible behaviors in your two-column data
#in this case, there are ###### 9 ###### total behavioral types, so an 9x9 adjacency matrix
avg_adjacency.matrix #This generates an adjacency matrix where cells represent NUMBER of occurrences
##to translate that into frequency of occurrences, divide each cell by nrow
avg_num.row<-nrow(avg_data)
avg_num.row ##check that it correctly got number of rows

avg_adj.frequency<-avg_adjacency.matrix/avg_num.row ##gives us an adjacency matrix where each cell is the FREQUENCY of each transition
#i.e., the number of times a given transition occurred divided by the total number of transitions in the dataset
sum(avg_adj.frequency) ##double check that the matrix now sums to 1
#save if you want
write.csv(avg_adj.frequency, "avg_adj.frequency.csv")

#permutation test  ####
#set number of permutations
m<-10000
#build empty list for results to go into
avg_results<-as.list(NA)
#the loop below resamples the second column of the dataset w/o replacement to permute it.
#each iteration is saved as a matix in a list object (results[[i]])
for (i in 1:m){
  perm<-avg_data
  perm[,2]<-perm[sample(1:nrow(perm),replace=FALSE),2]
  perm.graph<-graph.data.frame(perm,directed = T)
  perm.adjacency.matrix<-get.adjacency(perm.graph,sparse=F)##gives permuted adjacency matrix in number term
  
  number.allowed.transitions<-avg_num.row 
  # can use this line to subtract the number of disallowed transitions if relevant for your data. not relevant for this study. 
  
  perm.frequency.adjmatrix<-perm.adjacency.matrix/number.allowed.transitions
  #sum(redistributed.adj.matrix) ##check that the new matrix sums to 1
  
  avg_results[[i]]<-perm.frequency.adjmatrix
}
#inspect one sample from results; it should look like the original adjacency matrix (here, 9x9)
avg_results[[481]]

#reorganize list structure of results 
avg_listVec<-lapply(avg_results,c,recursive=TRUE)
avg_x <- do.call(cbind, avg_listVec)
str(avg_x)
summary(avg_x)
#the structure of "x" should be 81 rows each with 10,000 columns. -- num V^2
#each row in x is organized moving down the adjacency matrices, 
#e.g. row 15 in x has the permutation values for row 1, col 2 (x-->t transition) in adjacency matrix

#calculate 5% and 95% quantile for permuted data
# Moody et al 2024 uses only the 95% quantile, but the 5% may be useful if interested in which behaviors occurred less frequently than expected.
avg_quantiles<-matrix(NA,nrow=nrow(avg_x),ncol=2)
for (i in 1:nrow(avg_x)){
  q<-quantile(avg_x[i,],probs=c(0.05,0.95))
  avg_quantiles[i,]<-q
}
#check structure of quantiles
head(avg_quantiles)
str(avg_quantiles)
#each row should show the low (column 1) and high (column 2) quantile for a transition (196 total rows)

#save matrices for each of the low and high quantile data
avg_low<-matrix(avg_quantiles[,1],nrow=9,byrow=F)
avg_high<-matrix(avg_quantiles[,2],nrow=9,byrow=F)

#rename the low and high quantile datasets to match the observed adjacency matrix
colnames(avg_low)<-colnames(avg_adjacency.matrix)
rownames(avg_low)<-colnames(avg_adjacency.matrix)
colnames(avg_high)<-colnames(avg_adjacency.matrix)
rownames(avg_high)<-colnames(avg_adjacency.matrix)

#inspect low, high, and observed matrices
avg_low
avg_high
avg_adj.frequency

#save the low and high quantile datasets
write.csv(avg_low,file='avg_low_quantile.csv')
write.csv(avg_high,file='avg_high_quantile.csv')
#save the observed adjacency matrix
write.csv(avg_adj.frequency,file='avg_adjacency.csv')

#### calculating transitional probabilities from the observed dataset ####
##########################################################################
#pull out the transitional probability values from the observed matrix
#divide each cell by the row sum
avg_trans.prob<-round(avg_adjacency.matrix/rowSums(avg_adjacency.matrix),2) 
avg_trans.prob[is.nan(avg_trans.prob)]<-0 #replace any NaN values with 0
avg_trans.prob
#simplify the dataset to keep only those cell values where adjacency matrix is greater or equal to high quantile
#keep the original transitional probabilities, i.e. before simplification
avg_keep<-ifelse(avg_adj.frequency>=avg_high,avg_trans.prob,0)
#inspect the "keep" matrix
avg_keep
#save the transitonal probability dataset
write.csv(avg_trans.prob,file='avg_transitional.csv')
write.csv(avg_keep,file='avg_sig_data.csv') # this is significant transitions only
